# Supplementary material for: Synthesis, structure and reactivity of a terminal magnesium fluoride compound, [TpBut,Me]MgF: hydrogen bonding, halogen bonding and C–F bond formation
Source: Chem Sci. 2015 Nov 17;7(1):142–9. doi: 10.1039/c5sc03504j (PMC5950829; doi:10.1039/c5sc03504j)
Supplement: Supplementary file 2 [file SC-007-C5SC03504J-s002.cif]

# Electronic Supplementary Material (ESI) for Chemical Science.
# This journal is © The Royal Society of Chemistry 2015

####################################################################### 
# 
# This file contains crystal structure data downloaded from the 
# Cambridge Structural Database (CSD) hosted by the Cambridge 
# Crystallographic Data Centre (CCDC).
# 
# Full information about CCDC data access policies and citation 
# guidelines are available at http://www.ccdc.cam.ac.uk/access/V1 
# 
# Audit and citation data items may have been added by the CCDC. 
# Please retain this information to preserve the provenance of 
# this file and to allow appropriate attribution of the data. 
# 
#######################################################################

data_tpmgcls10d
_database_code_depnum_ccdc_archive 'CCDC 1424708'
_audit_update_record             
;
2015-09-15 deposited with the CCDC.
2015-10-22 downloaded from the CCDC.
;

_audit_creation_method           SHELXL-2014/7
_shelx_SHELXL_version_number     2014/7
_chemical_name_systematic        ?
_chemical_name_common            ?
_chemical_melting_point          ?
_chemical_formula_moiety         ?
_chemical_formula_sum            'C27 H43 B Cl Mg N6'
_chemical_formula_weight         522.24

loop_
_atom_type_symbol
_atom_type_description
_atom_type_scat_dispersion_real
_atom_type_scat_dispersion_imag
_atom_type_scat_source
C C 0.0033 0.0016 'International Tables Vol C Tables 4.2.6.8 and 6.1.1.4'
H H 0.0000 0.0000 'International Tables Vol C Tables 4.2.6.8 and 6.1.1.4'
B B 0.0013 0.0007 'International Tables Vol C Tables 4.2.6.8 and 6.1.1.4'
N N 0.0061 0.0033 'International Tables Vol C Tables 4.2.6.8 and 6.1.1.4'
Mg Mg 0.0486 0.0363 'International Tables Vol C Tables 4.2.6.8 and 6.1.1.4'
Cl Cl 0.1484 0.1585 'International Tables Vol C Tables 4.2.6.8 and 6.1.1.4'

_space_group_crystal_system      monoclinic
_space_group_IT_number           4
_space_group_name_H-M_alt        'P 21'
_space_group_name_Hall           'P 2yb'

_shelx_space_group_comment       
; 
The symmetry employed for this shelxl refinement is uniquely defined 
by the following loop, which should always be used as a source of 
symmetry information in preference to the above space-group names. 
They are only intended as comments. 
;

loop_
_space_group_symop_operation_xyz
'x, y, z'
'-x, y+1/2, -z'

_cell_length_a                   9.726(5)
_cell_length_b                   17.928(9)
_cell_length_c                   17.689(9)
_cell_angle_alpha                90
_cell_angle_beta                 90.136(8)
_cell_angle_gamma                90
_cell_volume                     3084(3)
_cell_formula_units_Z            4
_cell_measurement_temperature    130(2)
_cell_measurement_reflns_used    9890
_cell_measurement_theta_min      2.38
_cell_measurement_theta_max      30.47

_exptl_crystal_description       plate
_exptl_crystal_colour            colorless
_exptl_crystal_density_meas      ?
_exptl_crystal_density_method    ?
_exptl_crystal_density_diffrn    1.125
_exptl_crystal_F_000             1124
_exptl_transmission_factor_min   ?
_exptl_transmission_factor_max   ?
_exptl_crystal_size_max          0.310
_exptl_crystal_size_mid          0.210
_exptl_crystal_size_min          0.040
_exptl_absorpt_coefficient_mu    0.169
_shelx_estimated_absorpt_T_min   0.949
_shelx_estimated_absorpt_T_max   0.993
_exptl_absorpt_correction_type   empirical
_exptl_absorpt_correction_T_min  0.6259
_exptl_absorpt_correction_T_max  0.7461
_exptl_absorpt_process_details   sadabs
_exptl_absorpt_special_details   ?
_diffrn_ambient_temperature      130(2)
_diffrn_radiation_wavelength     0.71073
_diffrn_radiation_type           MoK\a
_diffrn_source                   ?
_diffrn_measurement_device_type  'Bruker APEX-II CCD'
_diffrn_measurement_method       '\f and \w scans'
_diffrn_detector_area_resol_mean ?
_diffrn_reflns_number            50136
_diffrn_reflns_av_unetI/netI     0.0690
_diffrn_reflns_av_R_equivalents  0.0626
_diffrn_reflns_limit_h_min       -13
_diffrn_reflns_limit_h_max       13
_diffrn_reflns_limit_k_min       -25
_diffrn_reflns_limit_k_max       25
_diffrn_reflns_limit_l_min       -25
_diffrn_reflns_limit_l_max       25
_diffrn_reflns_theta_min         1.136
_diffrn_reflns_theta_max         30.539
_diffrn_reflns_theta_full        25.242
_diffrn_measured_fraction_theta_max 0.968
_diffrn_measured_fraction_theta_full 1.000
_diffrn_reflns_Laue_measured_fraction_max 0.968
_diffrn_reflns_Laue_measured_fraction_full 1.000
_diffrn_reflns_point_group_measured_fraction_max 0.962
_diffrn_reflns_point_group_measured_fraction_full 0.999
_reflns_number_total             18702
_reflns_number_gt                15837
_reflns_threshold_expression     'I > 2\s(I)'
_reflns_Friedel_coverage         0.931
_reflns_Friedel_fraction_max     0.955
_reflns_Friedel_fraction_full    0.998

_reflns_special_details          
; 
 Reflections were merged by SHELXL according to the crystal 
 class for the calculation of statistics and refinement. 
  
 _reflns_Friedel_fraction is defined as the number of unique 
 Friedel pairs measured divided by the number that would be 
 possible theoretically, ignoring centric projections and 
 systematic absences. 
;

_computing_data_collection       'Bruker APEX2'
_computing_cell_refinement       'Bruker SAINT'
_computing_data_reduction        'Bruker SAINT'
_computing_structure_solution    'SHELXS-97 (Sheldrick 2008)'
_computing_structure_refinement  'SHELXL-2014/7 (Sheldrick, 2014)'
_computing_molecular_graphics    'Bruker SHELXTL'
_computing_publication_material  'Bruker SHELXTL'
_refine_special_details          
; 
 Refined as a 2-component twin. 
;
_refine_ls_structure_factor_coef Fsqd
_refine_ls_matrix_type           full
_refine_ls_weighting_scheme      calc
_refine_ls_weighting_details     
'w=1/[\s^2^(Fo^2^)+(0.0804P)^2^+0.5193P] where P=(Fo^2^+2Fc^2^)/3'
_atom_sites_solution_primary     ?
_atom_sites_solution_secondary   ?
_atom_sites_solution_hydrogens   geom
_refine_ls_hydrogen_treatment    constr
_refine_ls_extinction_method     none
_refine_ls_extinction_coef       .
_refine_ls_abs_structure_details 
; 
 Flack x determined using 6363 quotients [(I+)-(I-)]/[(I+)+(I-)] 
 (Parsons, Flack and Wagner, Acta Cryst. B69 (2013) 249-259). 
;
_refine_ls_abs_structure_Flack   -0.01(3)
_chemical_absolute_configuration ?
_refine_ls_number_reflns         18702
_refine_ls_number_parameters     674
_refine_ls_number_restraints     1
_refine_ls_R_factor_all          0.0667
_refine_ls_R_factor_gt           0.0541
_refine_ls_wR_factor_ref         0.1531
_refine_ls_wR_factor_gt          0.1405
_refine_ls_goodness_of_fit_ref   1.048
_refine_ls_restrained_S_all      1.048
_refine_ls_shift/su_max          0.000
_refine_ls_shift/su_mean         0.000

# start Validation Reply Form
_vrf_PLAT870_tpmgcls10d          
;
PROBLEM: ALERTS Related to Twinning Effects Suppressed ..          ! Info 
RESPONSE: The possibility of space group P2(1)2(1)2 was considered. However, the solution obtained was not as satisfactory as that refined in the P2(1).
;
# end validation Reply Form

loop_
_atom_site_label
_atom_site_type_symbol
_atom_site_fract_x
_atom_site_fract_y
_atom_site_fract_z
_atom_site_U_iso_or_equiv
_atom_site_adp_type
_atom_site_occupancy
_atom_site_site_symmetry_order
_atom_site_calc_flag
_atom_site_refinement_flags_posn
_atom_site_refinement_flags_adp
_atom_site_refinement_flags_occupancy
_atom_site_disorder_assembly
_atom_site_disorder_group
Mg1 Mg -0.03146(10) 0.41063(6) 0.45624(6) 0.0220(2) Uani 1 1 d . . . . .
Mg2 Mg -0.03144(10) -0.03043(6) 0.04378(6) 0.0220(2) Uani 1 1 d . . . . .
Cl1 Cl 0.04178(9) 0.32131(5) 0.37477(6) 0.0369(2) Uani 1 1 d . . . . .
Cl2 Cl 0.04183(9) 0.05885(5) 0.12527(6) 0.0369(2) Uani 1 1 d . . . . .
B1 B -0.1267(3) 0.5261(2) 0.56490(19) 0.0197(6) Uani 1 1 d . . . . .
H1 H -0.1590 0.5652 0.6011 0.024 Uiso 1 1 calc R U . . .
B2 B -0.1270(3) -0.14580(19) -0.06496(19) 0.0189(6) Uani 1 1 d . . . . .
H2 H -0.1596 -0.1848 -0.1012 0.023 Uiso 1 1 calc R U . . .
N11 N -0.1557(3) 0.38515(16) 0.54935(16) 0.0242(5) Uani 1 1 d . . . . .
N12 N -0.1843(3) 0.44942(15) 0.58961(15) 0.0202(5) Uani 1 1 d . . . . .
N21 N 0.1048(3) 0.47782(15) 0.51711(15) 0.0205(5) Uani 1 1 d . . . . .
N22 N 0.0328(3) 0.52332(15) 0.56643(15) 0.0201(5) Uani 1 1 d . . . . .
N31 N -0.1519(3) 0.50097(17) 0.42297(15) 0.0253(5) Uani 1 1 d . . . . .
N32 N -0.1765(3) 0.54641(15) 0.48452(15) 0.0206(5) Uani 1 1 d . . . . .
N41 N -0.1519(3) -0.12089(17) 0.07694(16) 0.0260(6) Uani 1 1 d . . . . .
N42 N -0.1766(3) -0.16624(15) 0.01567(15) 0.0209(5) Uani 1 1 d . . . . .
N51 N 0.1047(3) -0.09761(15) -0.01699(15) 0.0209(5) Uani 1 1 d . . . . .
N52 N 0.0325(3) -0.14316(15) -0.06644(15) 0.0195(5) Uani 1 1 d . . . . .
N61 N -0.1556(3) -0.00495(15) -0.04926(16) 0.0238(5) Uani 1 1 d . . . . .
N62 N -0.1841(3) -0.06937(15) -0.08958(15) 0.0204(5) Uani 1 1 d . . . . .
C11 C -0.2195(3) 0.3296(2) 0.5854(2) 0.0276(6) Uani 1 1 d . . . . .
C12 C -0.2889(4) 0.3572(2) 0.6488(2) 0.0306(7) Uani 1 1 d . . . . .
H12A H -0.3419 0.3294 0.6840 0.037 Uiso 1 1 calc R U . . .
C13 C -0.2646(3) 0.4332(2) 0.64955(18) 0.0250(6) Uani 1 1 d . . . . .
C14 C -0.3162(4) 0.4905(2) 0.7036(2) 0.0336(8) Uani 1 1 d . . . . .
H14A H -0.3811 0.4673 0.7388 0.050 Uiso 1 1 calc R U . . .
H14B H -0.3629 0.5303 0.6756 0.050 Uiso 1 1 calc R U . . .
H14C H -0.2387 0.5115 0.7320 0.050 Uiso 1 1 calc R U . . .
C15 C -0.2145(4) 0.2496(2) 0.5569(3) 0.0401(9) Uani 1 1 d . . . . .
C16 C -0.3020(7) 0.2005(3) 0.6095(4) 0.075(2) Uani 1 1 d . . . . .
H16A H -0.3047 0.1495 0.5897 0.113 Uiso 1 1 calc R U . . .
H16B H -0.3957 0.2205 0.6120 0.113 Uiso 1 1 calc R U . . .
H16C H -0.2613 0.2003 0.6602 0.113 Uiso 1 1 calc R U . . .
C17 C -0.2742(5) 0.2459(3) 0.4766(3) 0.0472(11) Uani 1 1 d . . . . .
H17A H -0.2727 0.1941 0.4588 0.071 Uiso 1 1 calc R U . . .
H17B H -0.2188 0.2769 0.4427 0.071 Uiso 1 1 calc R U . . .
H17C H -0.3691 0.2641 0.4769 0.071 Uiso 1 1 calc R U . . .
C18 C -0.0656(5) 0.2213(3) 0.5570(4) 0.0551(13) Uani 1 1 d . . . . .
H18A H -0.0641 0.1686 0.5423 0.083 Uiso 1 1 calc R U . . .
H18B H -0.0264 0.2267 0.6078 0.083 Uiso 1 1 calc R U . . .
H18C H -0.0111 0.2504 0.5210 0.083 Uiso 1 1 calc R U . . .
C21 C 0.2392(3) 0.49072(17) 0.52984(17) 0.0199(5) Uani 1 1 d . . . . .
C22 C 0.2537(3) 0.54367(18) 0.58781(17) 0.0212(6) Uani 1 1 d . . . . .
H22A H 0.3372 0.5625 0.6082 0.025 Uiso 1 1 calc R U . . .
C23 C 0.1210(3) 0.56290(17) 0.60941(17) 0.0199(5) Uani 1 1 d . . . . .
C24 C 0.0750(4) 0.6167(2) 0.6687(2) 0.0280(7) Uani 1 1 d . . . . .
H24A H 0.1550 0.6346 0.6972 0.042 Uiso 1 1 calc R U . . .
H24B H 0.0111 0.5918 0.7032 0.042 Uiso 1 1 calc R U . . .
H24C H 0.0288 0.6591 0.6446 0.042 Uiso 1 1 calc R U . . .
C25 C 0.3511(3) 0.4517(2) 0.48562(19) 0.0253(6) Uani 1 1 d . . . . .
C26 C 0.4917(4) 0.4837(3) 0.5076(3) 0.0479(12) Uani 1 1 d . . . . .
H26A H 0.5634 0.4597 0.4773 0.072 Uiso 1 1 calc R U . . .
H26B H 0.5092 0.4741 0.5613 0.072 Uiso 1 1 calc R U . . .
H26C H 0.4926 0.5375 0.4983 0.072 Uiso 1 1 calc R U . . .
C27 C 0.3304(4) 0.4645(2) 0.4003(2) 0.0348(8) Uani 1 1 d . . . . .
H27A H 0.4031 0.4387 0.3723 0.052 Uiso 1 1 calc R U . . .
H27B H 0.3344 0.5180 0.3894 0.052 Uiso 1 1 calc R U . . .
H27C H 0.2406 0.4448 0.3849 0.052 Uiso 1 1 calc R U . . .
C28 C 0.3487(5) 0.3677(2) 0.5028(3) 0.0384(8) Uani 1 1 d . . . . .
H28A H 0.4195 0.3426 0.4727 0.058 Uiso 1 1 calc R U . . .
H28B H 0.2582 0.3473 0.4898 0.058 Uiso 1 1 calc R U . . .
H28C H 0.3670 0.3597 0.5567 0.058 Uiso 1 1 calc R U . . .
C31 C -0.2074(4) 0.5347(2) 0.3627(2) 0.0322(8) Uani 1 1 d . . . . .
C32 C -0.2686(4) 0.6017(2) 0.3845(2) 0.0337(8) Uani 1 1 d . . . . .
H32A H -0.3153 0.6362 0.3529 0.040 Uiso 1 1 calc R U . . .
C33 C -0.2473(3) 0.60752(19) 0.4619(2) 0.0258(6) Uani 1 1 d . . . . .
C34 C -0.2946(4) 0.6669(2) 0.5149(2) 0.0352(8) Uani 1 1 d . . . . .
H34A H -0.3452 0.7051 0.4866 0.053 Uiso 1 1 calc R U . . .
H34B H -0.2148 0.6897 0.5397 0.053 Uiso 1 1 calc R U . . .
H34C H -0.3549 0.6449 0.5532 0.053 Uiso 1 1 calc R U . . .
C35 C -0.2033(5) 0.5000(4) 0.2846(2) 0.0580(16) Uani 1 1 d . . . . .
C41 C -0.2072(4) -0.1545(2) 0.1374(2) 0.0326(8) Uani 1 1 d . . . . .
C42 C -0.2684(4) -0.2213(2) 0.1153(2) 0.0332(7) Uani 1 1 d . . . . .
H42A H -0.3151 -0.2558 0.1468 0.040 Uiso 1 1 calc R U . . .
C43 C -0.2476(3) -0.22719(19) 0.0381(2) 0.0260(6) Uani 1 1 d . . . . .
C44 C -0.2945(4) -0.2867(2) -0.0151(2) 0.0352(8) Uani 1 1 d . . . . .
H44A H -0.3457 -0.3247 0.0130 0.053 Uiso 1 1 calc R U . . .
H44B H -0.2145 -0.3097 -0.0393 0.053 Uiso 1 1 calc R U . . .
H44C H -0.3542 -0.2647 -0.0538 0.053 Uiso 1 1 calc R U . . .
C45 C -0.2033(5) -0.1195(4) 0.2155(2) 0.0565(15) Uani 1 1 d . . . . .
C51 C 0.2395(3) -0.11056(17) -0.02996(17) 0.0197(5) Uani 1 1 d . . . . .
C52 C 0.2539(3) -0.16333(18) -0.08773(18) 0.0216(6) Uani 1 1 d . . . . .
H52A H 0.3374 -0.1822 -0.1079 0.026 Uiso 1 1 calc R U . . .
C53 C 0.1211(3) -0.18247(17) -0.10953(17) 0.0200(5) Uani 1 1 d . . . . .
C54 C 0.0753(4) -0.2365(2) -0.1687(2) 0.0276(7) Uani 1 1 d . . . . .
H54A H 0.1559 -0.2576 -0.1941 0.041 Uiso 1 1 calc R U . . .
H54B H 0.0175 -0.2107 -0.2059 0.041 Uiso 1 1 calc R U . . .
H54C H 0.0224 -0.2768 -0.1451 0.041 Uiso 1 1 calc R U . . .
C55 C 0.3516(3) -0.0712(2) 0.01447(19) 0.0249(6) Uani 1 1 d . . . . .
C56 C 0.4922(4) -0.1035(3) -0.0077(3) 0.0471(12) Uani 1 1 d . . . . .
H56A H 0.5646 -0.0790 0.0218 0.071 Uiso 1 1 calc R U . . .
H56B H 0.5082 -0.0950 -0.0617 0.071 Uiso 1 1 calc R U . . .
H56C H 0.4934 -0.1572 0.0026 0.071 Uiso 1 1 calc R U . . .
C57 C 0.3307(4) -0.0842(3) 0.0997(2) 0.0353(8) Uani 1 1 d . . . . .
H57A H 0.4039 -0.0591 0.1280 0.053 Uiso 1 1 calc R U . . .
H57B H 0.3334 -0.1379 0.1103 0.053 Uiso 1 1 calc R U . . .
H57C H 0.2413 -0.0640 0.1149 0.053 Uiso 1 1 calc R U . . .
C58 C 0.3487(4) 0.0122(2) -0.0029(3) 0.0388(9) Uani 1 1 d . . . . .
H58A H 0.4188 0.0376 0.0275 0.058 Uiso 1 1 calc R U . . .
H58B H 0.2578 0.0323 0.0093 0.058 Uiso 1 1 calc R U . . .
H58C H 0.3677 0.0201 -0.0567 0.058 Uiso 1 1 calc R U . . .
C61 C -0.2196(3) 0.0509(2) -0.0855(2) 0.0286(7) Uani 1 1 d . . . . .
C62 C -0.2887(4) 0.0228(2) -0.1489(2) 0.0309(7) Uani 1 1 d . . . . .
H62A H -0.3415 0.0504 -0.1845 0.037 Uiso 1 1 calc R U . . .
C63 C -0.2649(3) -0.0530(2) -0.14943(18) 0.0249(6) Uani 1 1 d . . . . .
C64 C -0.3160(4) -0.1101(2) -0.2039(2) 0.0336(8) Uani 1 1 d . . . . .
H64A H -0.3811 -0.0869 -0.2392 0.050 Uiso 1 1 calc R U . . .
H64B H -0.3623 -0.1502 -0.1762 0.050 Uiso 1 1 calc R U . . .
H64C H -0.2384 -0.1308 -0.2321 0.050 Uiso 1 1 calc R U . . .
C65 C -0.2142(4) 0.1304(2) -0.0570(3) 0.0408(9) Uani 1 1 d . . . . .
C66 C -0.3027(7) 0.1796(3) -0.1092(4) 0.075(2) Uani 1 1 d . . . . .
H66A H -0.2985 0.2315 -0.0918 0.112 Uiso 1 1 calc R U . . .
H66B H -0.3982 0.1622 -0.1079 0.112 Uiso 1 1 calc R U . . .
H66C H -0.2678 0.1764 -0.1610 0.112 Uiso 1 1 calc R U . . .
C67 C -0.2746(5) 0.1344(3) 0.0232(3) 0.0472(11) Uani 1 1 d . . . . .
H67A H -0.2727 0.1862 0.0410 0.071 Uiso 1 1 calc R U . . .
H67B H -0.2198 0.1032 0.0574 0.071 Uiso 1 1 calc R U . . .
H67C H -0.3697 0.1164 0.0224 0.071 Uiso 1 1 calc R U . . .
C68 C -0.0656(5) 0.1591(3) -0.0577(4) 0.0531(12) Uani 1 1 d . . . . .
H68A H -0.0644 0.2120 -0.0438 0.080 Uiso 1 1 calc R U . . .
H68B H -0.0269 0.1529 -0.1084 0.080 Uiso 1 1 calc R U . . .
H68C H -0.0106 0.1306 -0.0212 0.080 Uiso 1 1 calc R U . . .
C71 C 0.3260(5) 0.2138(3) 0.2801(3) 0.0556(15) Uani 1 1 d . . . . .
H71A H 0.2416 0.2302 0.3013 0.067 Uiso 1 1 calc R U . . .
C72 C 0.3259(5) 0.1659(3) 0.2199(3) 0.0550(14) Uani 1 1 d . . . . .
H72A H 0.2415 0.1493 0.1986 0.066 Uiso 1 1 calc R U . . .
C73 C 0.4497(6) 0.1419(3) 0.1903(3) 0.0518(12) Uani 1 1 d . . . . .
H73A H 0.4502 0.1084 0.1487 0.062 Uiso 1 1 calc R U . . .
C74 C 0.5708(5) 0.1658(3) 0.2203(3) 0.0489(11) Uani 1 1 d . . . . .
H74A H 0.6554 0.1486 0.1999 0.059 Uiso 1 1 calc R U . . .
C75 C 0.5708(5) 0.2144(3) 0.2798(3) 0.0488(11) Uani 1 1 d . . . . .
H75A H 0.6556 0.2316 0.3001 0.059 Uiso 1 1 calc R U . . .
C76 C 0.4498(6) 0.2384(3) 0.3101(3) 0.0517(12) Uani 1 1 d . . . . .
H76A H 0.4504 0.2719 0.3518 0.062 Uiso 1 1 calc R U . . .
C36 C -0.2840(11) 0.5493(6) 0.2300(3) 0.116(4) Uani 1 1 d . . . . .
H36A H -0.2707 0.5313 0.1782 0.174 Uiso 1 1 calc R U . . .
H36B H -0.2512 0.6008 0.2340 0.174 Uiso 1 1 calc R U . . .
H36C H -0.3819 0.5474 0.2427 0.174 Uiso 1 1 calc R U . . .
C37 C -0.2680(5) 0.4212(4) 0.2875(3) 0.070(2) Uani 1 1 d . . . . .
H37A H -0.2706 0.4000 0.2365 0.105 Uiso 1 1 calc R U . . .
H37B H -0.3618 0.4246 0.3073 0.105 Uiso 1 1 calc R U . . .
H37C H -0.2127 0.3891 0.3205 0.105 Uiso 1 1 calc R U . . .
C38 C -0.0545(6) 0.4941(4) 0.2562(3) 0.0652(16) Uani 1 1 d . . . . .
H38A H -0.0545 0.4768 0.2037 0.098 Uiso 1 1 calc R U . . .
H38B H -0.0036 0.4587 0.2878 0.098 Uiso 1 1 calc R U . . .
H38C H -0.0104 0.5432 0.2591 0.098 Uiso 1 1 calc R U . . .
C46 C -0.2833(11) -0.1692(6) 0.2702(3) 0.119(4) Uani 1 1 d . . . . .
H46A H -0.2500 -0.2206 0.2662 0.179 Uiso 1 1 calc R U . . .
H46B H -0.3814 -0.1675 0.2575 0.179 Uiso 1 1 calc R U . . .
H46C H -0.2698 -0.1512 0.3220 0.179 Uiso 1 1 calc R U . . .
C47 C -0.0542(6) -0.1138(4) 0.2435(3) 0.0644(16) Uani 1 1 d . . . . .
H47A H -0.0042 -0.0776 0.2124 0.097 Uiso 1 1 calc R U . . .
H47B H -0.0098 -0.1627 0.2395 0.097 Uiso 1 1 calc R U . . .
H47C H -0.0534 -0.0974 0.2963 0.097 Uiso 1 1 calc R U . . .
C48 C -0.2682(5) -0.0412(4) 0.2127(3) 0.071(2) Uani 1 1 d . . . . .
H48A H -0.2142 -0.0092 0.1791 0.106 Uiso 1 1 calc R U . . .
H48B H -0.2690 -0.0198 0.2636 0.106 Uiso 1 1 calc R U . . .
H48C H -0.3626 -0.0449 0.1936 0.106 Uiso 1 1 calc R U . . .

loop_
_atom_site_aniso_label
_atom_site_aniso_U_11
_atom_site_aniso_U_22
_atom_site_aniso_U_33
_atom_site_aniso_U_23
_atom_site_aniso_U_13
_atom_site_aniso_U_12
Mg1 0.0152(4) 0.0245(5) 0.0263(5) -0.0102(4) 0.0000(4) 0.0000(4)
Mg2 0.0153(4) 0.0243(5) 0.0264(5) -0.0099(4) -0.0013(4) 0.0000(4)
Cl1 0.0321(4) 0.0361(5) 0.0425(5) -0.0221(4) 0.0054(3) 0.0010(3)
Cl2 0.0327(4) 0.0360(5) 0.0422(5) -0.0217(4) -0.0068(3) -0.0006(3)
B1 0.0166(14) 0.0204(15) 0.0222(15) -0.0054(12) -0.0014(11) -0.0006(11)
B2 0.0157(13) 0.0201(15) 0.0209(14) -0.0054(12) -0.0003(11) 0.0004(11)
N11 0.0199(12) 0.0227(13) 0.0301(13) -0.0047(10) 0.0022(10) -0.0007(10)
N12 0.0163(11) 0.0210(12) 0.0233(12) -0.0038(9) 0.0000(9) -0.0004(9)
N21 0.0150(10) 0.0217(12) 0.0248(12) -0.0068(10) 0.0003(9) 0.0000(9)
N22 0.0173(11) 0.0201(12) 0.0228(12) -0.0067(10) -0.0008(9) -0.0004(9)
N31 0.0206(12) 0.0335(15) 0.0218(12) -0.0071(11) -0.0015(10) 0.0044(11)
N32 0.0173(11) 0.0219(12) 0.0228(12) -0.0049(9) -0.0009(9) 0.0002(9)
N41 0.0213(12) 0.0339(15) 0.0230(12) -0.0080(11) 0.0013(10) -0.0049(11)
N42 0.0165(11) 0.0232(12) 0.0231(12) -0.0045(10) 0.0001(9) 0.0001(9)
N51 0.0152(10) 0.0224(12) 0.0251(12) -0.0077(10) -0.0018(9) 0.0001(9)
N52 0.0162(11) 0.0203(12) 0.0219(12) -0.0060(10) 0.0002(9) 0.0005(9)
N61 0.0190(12) 0.0218(12) 0.0306(13) -0.0062(10) -0.0025(10) 0.0001(10)
N62 0.0165(11) 0.0225(12) 0.0222(11) -0.0039(9) -0.0018(9) 0.0005(9)
C11 0.0227(14) 0.0244(15) 0.0358(17) -0.0010(13) 0.0000(12) 0.0003(12)
C12 0.0286(16) 0.0315(17) 0.0318(17) 0.0034(14) 0.0039(13) -0.0050(14)
C13 0.0220(14) 0.0306(16) 0.0223(14) -0.0007(12) 0.0005(11) -0.0010(12)
C14 0.0359(18) 0.040(2) 0.0250(15) -0.0082(14) 0.0085(13) -0.0037(15)
C15 0.035(2) 0.0225(17) 0.063(3) -0.0014(17) 0.0079(18) -0.0018(14)
C16 0.095(5) 0.029(2) 0.103(5) 0.007(3) 0.041(4) -0.012(3)
C17 0.034(2) 0.033(2) 0.074(3) -0.027(2) -0.004(2) -0.0023(16)
C18 0.045(2) 0.036(2) 0.084(4) -0.001(2) -0.004(2) 0.013(2)
C21 0.0159(12) 0.0213(14) 0.0224(13) 0.0016(11) -0.0024(10) -0.0015(10)
C22 0.0172(12) 0.0233(14) 0.0230(14) -0.0011(11) -0.0040(10) -0.0033(10)
C23 0.0207(13) 0.0188(13) 0.0202(13) 0.0008(10) -0.0041(10) -0.0020(10)
C24 0.0274(15) 0.0290(16) 0.0276(16) -0.0114(13) -0.0022(12) -0.0036(13)
C25 0.0170(13) 0.0296(16) 0.0293(15) -0.0043(12) -0.0020(11) 0.0008(11)
C26 0.0135(14) 0.072(3) 0.058(3) -0.027(2) 0.0009(15) -0.0031(17)
C27 0.0330(18) 0.042(2) 0.0290(16) -0.0018(15) 0.0050(14) 0.0043(16)
C28 0.040(2) 0.0309(18) 0.044(2) 0.0009(16) 0.0038(16) 0.0138(16)
C31 0.0242(15) 0.048(2) 0.0243(15) -0.0029(14) -0.0027(12) 0.0079(14)
C32 0.0313(18) 0.040(2) 0.0302(17) 0.0046(14) -0.0041(14) 0.0073(15)
C33 0.0219(14) 0.0243(15) 0.0313(16) -0.0001(12) -0.0017(12) -0.0001(12)
C34 0.0351(18) 0.0243(16) 0.046(2) -0.0070(15) -0.0074(16) 0.0068(14)
C35 0.051(3) 0.100(4) 0.0240(18) -0.017(2) -0.0094(17) 0.036(3)
C41 0.0252(16) 0.049(2) 0.0234(15) -0.0011(14) 0.0015(12) -0.0082(15)
C42 0.0302(17) 0.040(2) 0.0297(17) 0.0041(14) 0.0027(13) -0.0057(15)
C43 0.0205(14) 0.0245(15) 0.0331(17) 0.0002(12) 0.0014(12) 0.0009(12)
C44 0.0356(18) 0.0242(16) 0.046(2) -0.0085(15) 0.0069(16) -0.0059(14)
C45 0.050(3) 0.099(4) 0.0210(17) -0.015(2) 0.0056(16) -0.033(3)
C51 0.0150(12) 0.0210(13) 0.0230(13) 0.0008(11) 0.0013(10) 0.0012(10)
C52 0.0175(12) 0.0222(14) 0.0252(14) -0.0014(11) 0.0036(10) 0.0026(10)
C53 0.0215(13) 0.0187(13) 0.0199(13) -0.0014(10) 0.0019(10) 0.0025(11)
C54 0.0259(15) 0.0279(16) 0.0289(16) -0.0109(13) 0.0013(12) 0.0037(12)
C55 0.0148(12) 0.0309(16) 0.0289(15) -0.0039(12) -0.0001(11) -0.0006(11)
C56 0.0124(14) 0.072(3) 0.057(3) -0.024(2) -0.0021(15) 0.0055(17)
C57 0.0341(18) 0.043(2) 0.0283(16) -0.0025(15) -0.0063(14) -0.0018(16)
C58 0.039(2) 0.0332(19) 0.044(2) 0.0005(16) -0.0066(16) -0.0147(16)
C61 0.0224(14) 0.0257(16) 0.0379(18) -0.0007(13) -0.0004(13) -0.0003(12)
C62 0.0304(17) 0.0291(17) 0.0331(17) 0.0039(14) -0.0062(13) 0.0050(14)
C63 0.0209(14) 0.0321(17) 0.0217(14) -0.0011(12) -0.0019(11) 0.0017(12)
C64 0.0352(18) 0.041(2) 0.0248(15) -0.0074(14) -0.0092(13) 0.0039(15)
C65 0.037(2) 0.0213(17) 0.064(3) -0.0025(17) -0.0088(19) 0.0022(14)
C66 0.091(4) 0.029(2) 0.104(5) 0.004(3) -0.039(4) 0.014(3)
C67 0.035(2) 0.033(2) 0.073(3) -0.026(2) 0.003(2) 0.0028(16)
C68 0.044(2) 0.035(2) 0.080(4) -0.002(2) 0.000(2) -0.0122(19)
C71 0.039(2) 0.060(3) 0.068(3) 0.036(3) 0.021(2) 0.019(2)
C72 0.040(2) 0.057(3) 0.068(3) 0.035(3) -0.021(2) -0.021(2)
C73 0.076(3) 0.042(2) 0.037(2) -0.0022(18) -0.008(2) -0.011(2)
C74 0.038(2) 0.054(3) 0.054(3) -0.007(2) 0.0096(19) 0.004(2)
C75 0.041(2) 0.052(3) 0.053(3) -0.008(2) -0.013(2) -0.002(2)
C76 0.077(3) 0.042(2) 0.037(2) 0.0010(18) 0.007(2) 0.012(2)
C36 0.147(7) 0.171(9) 0.031(3) -0.016(4) -0.032(4) 0.101(7)
C37 0.039(2) 0.115(5) 0.057(3) -0.058(3) -0.010(2) 0.006(3)
C38 0.069(3) 0.093(5) 0.033(2) 0.000(3) 0.021(2) 0.022(3)
C46 0.154(8) 0.171(9) 0.032(3) -0.020(4) 0.034(4) -0.105(7)
C47 0.065(3) 0.095(5) 0.033(2) -0.003(3) -0.020(2) -0.021(3)
C48 0.038(2) 0.116(5) 0.058(3) -0.061(4) 0.009(2) -0.008(3)

_geom_special_details            
; 
 All esds (except the esd in the dihedral angle between two l.s. planes) 
 are estimated using the full covariance matrix.  The cell esds are taken 
 into account individually in the estimation of esds in distances, angles 
 and torsion angles; correlations between esds in cell parameters are only 
 used when they are defined by crystal symmetry.  An approximate (isotropic) 
 treatment of cell esds is used for estimating esds involving l.s. planes. 
;

loop_
_geom_bond_atom_site_label_1
_geom_bond_atom_site_label_2
_geom_bond_distance
_geom_bond_site_symmetry_2
_geom_bond_publ_flag
Mg1 N31 2.083(3) . ?
Mg1 N21 2.088(3) . ?
Mg1 N11 2.095(3) . ?
Mg1 Cl1 2.2700(15) . ?
Mg2 N41 2.086(3) . ?
Mg2 N61 2.089(3) . ?
Mg2 N51 2.090(3) . ?
Mg2 Cl2 2.2677(15) . ?
B1 N32 1.544(4) . ?
B1 N12 1.548(4) . ?
B1 N22 1.553(4) . ?
B2 N62 1.541(4) . ?
B2 N42 1.551(4) . ?
B2 N52 1.552(4) . ?
N11 C11 1.337(5) . ?
N11 N12 1.383(4) . ?
N12 C13 1.350(4) . ?
N21 C21 1.346(4) . ?
N21 N22 1.386(4) . ?
N22 C23 1.347(4) . ?
N31 C31 1.339(5) . ?
N31 N32 1.381(4) . ?
N32 C33 1.354(4) . ?
N41 C41 1.341(5) . ?
N41 N42 1.375(4) . ?
N42 C43 1.352(4) . ?
N51 C51 1.351(4) . ?
N51 N52 1.386(4) . ?
N52 C53 1.350(4) . ?
N61 C61 1.341(5) . ?
N61 N62 1.385(4) . ?
N62 C63 1.350(4) . ?
C11 C12 1.400(5) . ?
C11 C15 1.520(5) . ?
C12 C13 1.383(5) . ?
C13 C14 1.492(5) . ?
C15 C17 1.535(7) . ?
C15 C18 1.535(6) . ?
C15 C16 1.539(7) . ?
C21 C22 1.404(4) . ?
C21 C25 1.512(4) . ?
C22 C23 1.390(4) . ?
C23 C24 1.495(5) . ?
C25 C26 1.533(5) . ?
C25 C28 1.537(5) . ?
C25 C27 1.539(5) . ?
C31 C32 1.395(6) . ?
C31 C35 1.515(5) . ?
C32 C33 1.388(5) . ?
C33 C34 1.492(5) . ?
C35 C36 1.524(8) . ?
C35 C38 1.536(7) . ?
C35 C37 1.548(10) . ?
C41 C42 1.392(6) . ?
C41 C45 1.518(5) . ?
C42 C43 1.385(5) . ?
C43 C44 1.492(5) . ?
C45 C46 1.529(8) . ?
C45 C47 1.535(7) . ?
C45 C48 1.539(10) . ?
C51 C52 1.400(4) . ?
C51 C55 1.517(4) . ?
C52 C53 1.390(4) . ?
C53 C54 1.494(4) . ?
C55 C58 1.526(5) . ?
C55 C56 1.536(5) . ?
C55 C57 1.539(5) . ?
C61 C62 1.401(5) . ?
C61 C65 1.514(5) . ?
C62 C63 1.377(5) . ?
C63 C64 1.491(5) . ?
C65 C68 1.533(6) . ?
C65 C66 1.538(7) . ?
C65 C67 1.539(7) . ?
C71 C72 1.369(8) . ?
C71 C76 1.387(8) . ?
C72 C73 1.383(8) . ?
C73 C74 1.360(7) . ?
C74 C75 1.366(7) . ?
C75 C76 1.365(7) . ?

loop_
_geom_angle_atom_site_label_1
_geom_angle_atom_site_label_2
_geom_angle_atom_site_label_3
_geom_angle
_geom_angle_site_symmetry_1
_geom_angle_site_symmetry_3
_geom_angle_publ_flag
N31 Mg1 N21 93.03(12) . . ?
N31 Mg1 N11 93.82(12) . . ?
N21 Mg1 N11 94.99(12) . . ?
N31 Mg1 Cl1 123.11(10) . . ?
N21 Mg1 Cl1 122.31(9) . . ?
N11 Mg1 Cl1 121.85(10) . . ?
N41 Mg2 N61 93.88(12) . . ?
N41 Mg2 N51 93.07(12) . . ?
N61 Mg2 N51 94.97(12) . . ?
N41 Mg2 Cl2 123.08(10) . . ?
N61 Mg2 Cl2 121.77(10) . . ?
N51 Mg2 Cl2 122.35(9) . . ?
N32 B1 N12 110.9(2) . . ?
N32 B1 N22 109.5(2) . . ?
N12 B1 N22 109.2(2) . . ?
N62 B2 N42 110.9(2) . . ?
N62 B2 N52 109.1(2) . . ?
N42 B2 N52 109.6(2) . . ?
C11 N11 N12 106.3(3) . . ?
C11 N11 Mg1 143.8(2) . . ?
N12 N11 Mg1 109.9(2) . . ?
C13 N12 N11 110.0(3) . . ?
C13 N12 B1 128.6(3) . . ?
N11 N12 B1 121.4(2) . . ?
C21 N21 N22 106.6(2) . . ?
C21 N21 Mg1 143.2(2) . . ?
N22 N21 Mg1 110.06(18) . . ?
C23 N22 N21 110.1(2) . . ?
C23 N22 B1 128.9(3) . . ?
N21 N22 B1 121.0(2) . . ?
C31 N31 N32 107.0(3) . . ?
C31 N31 Mg1 143.3(2) . . ?
N32 N31 Mg1 109.5(2) . . ?
C33 N32 N31 109.5(3) . . ?
C33 N32 B1 128.4(3) . . ?
N31 N32 B1 122.2(3) . . ?
C41 N41 N42 107.0(3) . . ?
C41 N41 Mg2 143.2(2) . . ?
N42 N41 Mg2 109.6(2) . . ?
C43 N42 N41 109.6(3) . . ?
C43 N42 B2 128.4(3) . . ?
N41 N42 B2 122.1(3) . . ?
C51 N51 N52 106.4(2) . . ?
C51 N51 Mg2 143.4(2) . . ?
N52 N51 Mg2 110.08(18) . . ?
C53 N52 N51 109.9(2) . . ?
C53 N52 B2 129.2(2) . . ?
N51 N52 B2 120.8(2) . . ?
C61 N61 N62 106.5(3) . . ?
C61 N61 Mg2 143.7(2) . . ?
N62 N61 Mg2 109.7(2) . . ?
C63 N62 N61 109.7(3) . . ?
C63 N62 B2 128.6(3) . . ?
N61 N62 B2 121.6(2) . . ?
N11 C11 C12 110.1(3) . . ?
N11 C11 C15 121.9(3) . . ?
C12 C11 C15 127.9(3) . . ?
C13 C12 C11 105.9(3) . . ?
N12 C13 C12 107.7(3) . . ?
N12 C13 C14 123.5(3) . . ?
C12 C13 C14 128.8(3) . . ?
C11 C15 C17 109.7(4) . . ?
C11 C15 C18 110.0(4) . . ?
C17 C15 C18 110.0(4) . . ?
C11 C15 C16 108.7(4) . . ?
C17 C15 C16 109.0(5) . . ?
C18 C15 C16 109.4(5) . . ?
N21 C21 C22 109.5(3) . . ?
N21 C21 C25 122.2(3) . . ?
C22 C21 C25 128.3(3) . . ?
C23 C22 C21 106.1(3) . . ?
N22 C23 C22 107.7(3) . . ?
N22 C23 C24 123.0(3) . . ?
C22 C23 C24 129.2(3) . . ?
C21 C25 C26 109.8(3) . . ?
C21 C25 C28 109.9(3) . . ?
C26 C25 C28 109.2(4) . . ?
C21 C25 C27 110.3(3) . . ?
C26 C25 C27 107.9(3) . . ?
C28 C25 C27 109.7(3) . . ?
N31 C31 C32 109.8(3) . . ?
N31 C31 C35 122.0(4) . . ?
C32 C31 C35 128.1(4) . . ?
C33 C32 C31 106.0(3) . . ?
N32 C33 C32 107.7(3) . . ?
N32 C33 C34 123.3(3) . . ?
C32 C33 C34 128.9(3) . . ?
C31 C35 C36 109.0(5) . . ?
C31 C35 C38 110.6(4) . . ?
C36 C35 C38 108.5(6) . . ?
C31 C35 C37 109.4(4) . . ?
C36 C35 C37 109.9(6) . . ?
C38 C35 C37 109.4(5) . . ?
N41 C41 C42 109.6(3) . . ?
N41 C41 C45 122.0(4) . . ?
C42 C41 C45 128.4(4) . . ?
C43 C42 C41 106.2(3) . . ?
N42 C43 C42 107.6(3) . . ?
N42 C43 C44 123.3(3) . . ?
C42 C43 C44 129.1(3) . . ?
C41 C45 C46 108.9(5) . . ?
C41 C45 C47 110.0(4) . . ?
C46 C45 C47 108.4(6) . . ?
C41 C45 C48 109.8(4) . . ?
C46 C45 C48 110.0(6) . . ?
C47 C45 C48 109.6(5) . . ?
N51 C51 C52 109.8(3) . . ?
N51 C51 C55 121.9(3) . . ?
C52 C51 C55 128.3(3) . . ?
C53 C52 C51 105.9(3) . . ?
N52 C53 C52 107.9(3) . . ?
N52 C53 C54 123.0(3) . . ?
C52 C53 C54 129.0(3) . . ?
C51 C55 C58 109.8(3) . . ?
C51 C55 C56 109.4(3) . . ?
C58 C55 C56 109.5(3) . . ?
C51 C55 C57 109.9(3) . . ?
C58 C55 C57 110.1(3) . . ?
C56 C55 C57 108.2(3) . . ?
N61 C61 C62 109.6(3) . . ?
N61 C61 C65 121.9(3) . . ?
C62 C61 C65 128.5(3) . . ?
C63 C62 C61 106.2(3) . . ?
N62 C63 C62 107.9(3) . . ?
N62 C63 C64 123.4(3) . . ?
C62 C63 C64 128.7(3) . . ?
C61 C65 C68 110.2(4) . . ?
C61 C65 C66 108.7(4) . . ?
C68 C65 C66 109.3(5) . . ?
C61 C65 C67 109.7(4) . . ?
C68 C65 C67 110.7(4) . . ?
C66 C65 C67 108.2(5) . . ?
C72 C71 C76 119.8(4) . . ?
C71 C72 C73 119.4(4) . . ?
C74 C73 C72 120.5(5) . . ?
C73 C74 C75 120.0(5) . . ?
C76 C75 C74 120.4(5) . . ?
C75 C76 C71 119.8(5) . . ?

_refine_diff_density_max         0.338
_refine_diff_density_min         -0.265
_refine_diff_density_rms         0.057

_shelx_res_file                  
; 
  
    tpmgcls10d.res created by SHELXL-2014/7 
  
  
TITL Tp(tBu,Me)MgCl in P2(1) 
CELL 0.71073   9.72560  17.92840  17.68870  90.0000  90.1358  90.0000 
ZERR    4.00   0.00510   0.00940   0.00930   0.0000   0.0077   0.0000 
LATT -1 
SYMM -X, 0.5+Y, -Z 
SFAC C H B N MG CL 
UNIT 108 172 4 24 4 4 
SIZE 0.31 0.21 0.04 
TEMP -143.180 
  
L.S. 20 
BOND 
FMAP 2 
PLAN 20 
  
ACTA 
WPDB -1 
  
TWIN -1 0 0 0 0 1 0 1 0 
  
REM EXTI    0.0000 
WGHT    0.080400    0.519300 
BASF   0.05413 
FVAR       0.15637 
MG1   5   -0.031459    0.410626    0.456238    11.00000    0.01521    0.02448 = 
         0.02627   -0.01021    0.00002    0.00001 
MG2   5   -0.031444   -0.030426    0.043777    11.00000    0.01532    0.02426 = 
         0.02642   -0.00989   -0.00127   -0.00002 
CL1   6    0.041783    0.321313    0.374766    11.00000    0.03208    0.03613 = 
         0.04246   -0.02211    0.00544    0.00097 
CL2   6    0.041831    0.058846    0.125273    11.00000    0.03269    0.03595 = 
         0.04215   -0.02172   -0.00679   -0.00059 
B1    3   -0.126745    0.526112    0.564902    11.00000    0.01664    0.02036 = 
         0.02215   -0.00537   -0.00140   -0.00061 
AFIX  13 
H1    2   -0.159021    0.565163    0.601116    11.00000   -1.20000 
AFIX   0 
B2    3   -0.126961   -0.145799   -0.064959    11.00000    0.01574    0.02013 = 
         0.02091   -0.00541   -0.00030    0.00039 
AFIX  13 
H2    2   -0.159601   -0.184773   -0.101244    11.00000   -1.20000 
AFIX   0 
N11   4   -0.155702    0.385152    0.549348    11.00000    0.01989    0.02269 = 
         0.03013   -0.00468    0.00216   -0.00073 
N12   4   -0.184336    0.449417    0.589609    11.00000    0.01629    0.02104 = 
         0.02335   -0.00381   -0.00002   -0.00039 
N21   4    0.104841    0.477817    0.517106    11.00000    0.01499    0.02165 = 
         0.02477   -0.00684    0.00030    0.00003 
N22   4    0.032806    0.523319    0.566426    11.00000    0.01727    0.02012 = 
         0.02284   -0.00672   -0.00081   -0.00038 
N31   4   -0.151861    0.500974    0.422972    11.00000    0.02058    0.03349 = 
         0.02176   -0.00707   -0.00146    0.00439 
N32   4   -0.176475    0.546415    0.484522    11.00000    0.01728    0.02189 = 
         0.02277   -0.00495   -0.00091    0.00022 
N41   4   -0.151918   -0.120894    0.076945    11.00000    0.02126    0.03386 = 
         0.02302   -0.00800    0.00128   -0.00492 
N42   4   -0.176570   -0.166244    0.015675    11.00000    0.01648    0.02323 = 
         0.02311   -0.00446    0.00015    0.00011 
N51   4    0.104742   -0.097613   -0.016990    11.00000    0.01524    0.02241 = 
         0.02505   -0.00768   -0.00183    0.00013 
N52   4    0.032530   -0.143161   -0.066439    11.00000    0.01623    0.02029 = 
         0.02195   -0.00601    0.00025    0.00048 
N61   4   -0.155558   -0.004947   -0.049262    11.00000    0.01895    0.02181 = 
         0.03055   -0.00624   -0.00252    0.00014 
N62   4   -0.184102   -0.069375   -0.089576    11.00000    0.01650    0.02251 = 
         0.02221   -0.00387   -0.00177    0.00051 
C11   1   -0.219480    0.329565    0.585425    11.00000    0.02269    0.02444 = 
         0.03576   -0.00103   -0.00001    0.00029 
C12   1   -0.288940    0.357185    0.648773    11.00000    0.02859    0.03145 = 
         0.03181    0.00337    0.00393   -0.00503 
AFIX  43 
H12A  2   -0.341905    0.329424    0.683984    11.00000   -1.20000 
AFIX   0 
C13   1   -0.264594    0.433183    0.649546    11.00000    0.02200    0.03064 = 
         0.02228   -0.00069    0.00053   -0.00104 
C14   1   -0.316243    0.490491    0.703638    11.00000    0.03592    0.03989 = 
         0.02498   -0.00815    0.00851   -0.00374 
AFIX 137 
H14A  2   -0.381084    0.467287    0.738843    11.00000   -1.50000 
H14B  2   -0.362854    0.530324    0.675600    11.00000   -1.50000 
H14C  2   -0.238718    0.511507    0.732003    11.00000   -1.50000 
AFIX   0 
C15   1   -0.214500    0.249646    0.556890    11.00000    0.03530    0.02246 = 
         0.06266   -0.00137    0.00790   -0.00181 
C16   1   -0.301992    0.200503    0.609463    11.00000    0.09533    0.02856 = 
         0.10256    0.00674    0.04149   -0.01180 
AFIX 137 
H16A  2   -0.304700    0.149461    0.589691    11.00000   -1.50000 
H16B  2   -0.395660    0.220488    0.611967    11.00000   -1.50000 
H16C  2   -0.261326    0.200271    0.660206    11.00000   -1.50000 
AFIX   0 
C17   1   -0.274169    0.245851    0.476575    11.00000    0.03398    0.03339 = 
         0.07430   -0.02652   -0.00440   -0.00234 
AFIX 137 
H17A  2   -0.272681    0.194090    0.458786    11.00000   -1.50000 
H17B  2   -0.218794    0.276914    0.442718    11.00000   -1.50000 
H17C  2   -0.369132    0.264125    0.476941    11.00000   -1.50000 
AFIX   0 
C18   1   -0.065555    0.221283    0.557039    11.00000    0.04470    0.03625 = 
         0.08430   -0.00093   -0.00365    0.01308 
AFIX 137 
H18A  2   -0.064070    0.168590    0.542331    11.00000   -1.50000 
H18B  2   -0.026390    0.226719    0.607838    11.00000   -1.50000 
H18C  2   -0.011128    0.250437    0.521043    11.00000   -1.50000 
AFIX   0 
C21   1    0.239248    0.490717    0.529838    11.00000    0.01590    0.02128 = 
         0.02243    0.00156   -0.00236   -0.00150 
C22   1    0.253665    0.543670    0.587807    11.00000    0.01724    0.02334 = 
         0.02298   -0.00114   -0.00400   -0.00331 
AFIX  43 
H22A  2    0.337197    0.562537    0.608151    11.00000   -1.20000 
AFIX   0 
C23   1    0.120977    0.562900    0.609407    11.00000    0.02069    0.01883 = 
         0.02023    0.00080   -0.00410   -0.00195 
C24   1    0.075017    0.616718    0.668715    11.00000    0.02743    0.02904 = 
         0.02759   -0.01144   -0.00218   -0.00365 
AFIX 137 
H24A  2    0.155048    0.634567    0.697209    11.00000   -1.50000 
H24B  2    0.011086    0.591765    0.703190    11.00000   -1.50000 
H24C  2    0.028781    0.659112    0.644637    11.00000   -1.50000 
AFIX   0 
C25   1    0.351051    0.451742    0.485618    11.00000    0.01699    0.02956 = 
         0.02935   -0.00430   -0.00203    0.00082 
C26   1    0.491749    0.483664    0.507610    11.00000    0.01349    0.07167 = 
         0.05840   -0.02658    0.00088   -0.00312 
AFIX 137 
H26A  2    0.563439    0.459717    0.477262    11.00000   -1.50000 
H26B  2    0.509170    0.474142    0.561341    11.00000   -1.50000 
H26C  2    0.492606    0.537544    0.498290    11.00000   -1.50000 
AFIX   0 
C27   1    0.330420    0.464473    0.400277    11.00000    0.03296    0.04249 = 
         0.02900   -0.00178    0.00504    0.00427 
AFIX 137 
H27A  2    0.403112    0.438701    0.372269    11.00000   -1.50000 
H27B  2    0.334404    0.518018    0.389361    11.00000   -1.50000 
H27C  2    0.240611    0.444803    0.384872    11.00000   -1.50000 
AFIX   0 
C28   1    0.348746    0.367730    0.502754    11.00000    0.04010    0.03094 = 
         0.04431    0.00086    0.00379    0.01375 
AFIX 137 
H28A  2    0.419521    0.342593    0.472745    11.00000   -1.50000 
H28B  2    0.258230    0.347323    0.489797    11.00000   -1.50000 
H28C  2    0.367017    0.359694    0.556650    11.00000   -1.50000 
AFIX   0 
C31   1   -0.207389    0.534667    0.362659    11.00000    0.02417    0.04810 = 
         0.02425   -0.00290   -0.00269    0.00787 
C32   1   -0.268577    0.601658    0.384516    11.00000    0.03129    0.03961 = 
         0.03022    0.00461   -0.00413    0.00725 
AFIX  43 
H32A  2   -0.315271    0.636222    0.352864    11.00000   -1.20000 
AFIX   0 
C33   1   -0.247340    0.607519    0.461904    11.00000    0.02185    0.02432 = 
         0.03132   -0.00006   -0.00165   -0.00012 
C34   1   -0.294617    0.666898    0.514902    11.00000    0.03506    0.02431 = 
         0.04621   -0.00697   -0.00737    0.00677 
AFIX 137 
H34A  2   -0.345235    0.705104    0.486633    11.00000   -1.50000 
H34B  2   -0.214765    0.689686    0.539671    11.00000   -1.50000 
H34C  2   -0.354909    0.644911    0.553215    11.00000   -1.50000 
AFIX   0 
C35   1   -0.203288    0.500047    0.284580    11.00000    0.05051    0.09956 = 
         0.02396   -0.01745   -0.00945    0.03550 
C41   1   -0.207197   -0.154534    0.137364    11.00000    0.02524    0.04914 = 
         0.02342   -0.00114    0.00145   -0.00816 
C42   1   -0.268388   -0.221282    0.115284    11.00000    0.03020    0.03967 = 
         0.02966    0.00411    0.00275   -0.00570 
AFIX  43 
H42A  2   -0.315054   -0.255842    0.146831    11.00000   -1.20000 
AFIX   0 
C43   1   -0.247567   -0.227189    0.038060    11.00000    0.02050    0.02446 = 
         0.03312    0.00019    0.00137    0.00094 
C44   1   -0.294520   -0.286676   -0.015079    11.00000    0.03561    0.02421 = 
         0.04586   -0.00848    0.00694   -0.00592 
AFIX 137 
H44A  2   -0.345691   -0.324718    0.012982    11.00000   -1.50000 
H44B  2   -0.214484   -0.309661   -0.039269    11.00000   -1.50000 
H44C  2   -0.354214   -0.264709   -0.053841    11.00000   -1.50000 
AFIX   0 
C45   1   -0.203344   -0.119491    0.215478    11.00000    0.04993    0.09866 = 
         0.02101   -0.01469    0.00563   -0.03347 
C51   1    0.239470   -0.110564   -0.029962    11.00000    0.01504    0.02096 = 
         0.02299    0.00083    0.00128    0.00125 
C52   1    0.253887   -0.163328   -0.087730    11.00000    0.01752    0.02217 = 
         0.02520   -0.00136    0.00361    0.00262 
AFIX  43 
H52A  2    0.337367   -0.182201   -0.107914    11.00000   -1.20000 
AFIX   0 
C53   1    0.121073   -0.182465   -0.109526    11.00000    0.02150    0.01874 = 
         0.01990   -0.00135    0.00190    0.00247 
C54   1    0.075282   -0.236547   -0.168745    11.00000    0.02593    0.02795 = 
         0.02893   -0.01092    0.00134    0.00374 
AFIX 137 
H54A  2    0.155915   -0.257612   -0.194100    11.00000   -1.50000 
H54B  2    0.017482   -0.210741   -0.205906    11.00000   -1.50000 
H54C  2    0.022423   -0.276753   -0.145062    11.00000   -1.50000 
AFIX   0 
C55   1    0.351643   -0.071202    0.014469    11.00000    0.01482    0.03091 = 
         0.02890   -0.00395   -0.00006   -0.00055 
C56   1    0.492183   -0.103511   -0.007719    11.00000    0.01236    0.07157 = 
         0.05731   -0.02394   -0.00209    0.00551 
AFIX 137 
H56A  2    0.564602   -0.078960    0.021784    11.00000   -1.50000 
H56B  2    0.508166   -0.094974   -0.061710    11.00000   -1.50000 
H56C  2    0.493428   -0.157210    0.002618    11.00000   -1.50000 
AFIX   0 
C57   1    0.330681   -0.084233    0.099679    11.00000    0.03413    0.04344 = 
         0.02834   -0.00253   -0.00631   -0.00178 
AFIX 137 
H57A  2    0.403949   -0.059105    0.128022    11.00000   -1.50000 
H57B  2    0.333421   -0.137858    0.110318    11.00000   -1.50000 
H57C  2    0.241326   -0.064034    0.114946    11.00000   -1.50000 
AFIX   0 
C58   1    0.348717    0.012173   -0.002898    11.00000    0.03871    0.03321 = 
         0.04434    0.00047   -0.00662   -0.01474 
AFIX 137 
H58A  2    0.418781    0.037646    0.027507    11.00000   -1.50000 
H58B  2    0.257801    0.032344    0.009341    11.00000   -1.50000 
H58C  2    0.367693    0.020062   -0.056694    11.00000   -1.50000 
AFIX   0 
C61   1   -0.219629    0.050866   -0.085457    11.00000    0.02239    0.02569 = 
         0.03786   -0.00067   -0.00039   -0.00033 
C62   1   -0.288739    0.022754   -0.148903    11.00000    0.03043    0.02912 = 
         0.03306    0.00390   -0.00618    0.00496 
AFIX  43 
H62A  2   -0.341493    0.050385   -0.184452    11.00000   -1.20000 
AFIX   0 
C63   1   -0.264906   -0.052959   -0.149434    11.00000    0.02092    0.03213 = 
         0.02174   -0.00111   -0.00190    0.00170 
C64   1   -0.316048   -0.110092   -0.203883    11.00000    0.03517    0.04072 = 
         0.02477   -0.00744   -0.00923    0.00386 
AFIX 137 
H64A  2   -0.381070   -0.086880   -0.239151    11.00000   -1.50000 
H64B  2   -0.362343   -0.150161   -0.176154    11.00000   -1.50000 
H64C  2   -0.238353   -0.130797   -0.232140    11.00000   -1.50000 
AFIX   0 
C65   1   -0.214175    0.130449   -0.057004    11.00000    0.03728    0.02134 = 
         0.06365   -0.00254   -0.00883    0.00222 
C66   1   -0.302709    0.179592   -0.109155    11.00000    0.09147    0.02874 = 
         0.10373    0.00413   -0.03880    0.01442 
AFIX 137 
H66A  2   -0.298548    0.231462   -0.091820    11.00000   -1.50000 
H66B  2   -0.398202    0.162195   -0.107896    11.00000   -1.50000 
H66C  2   -0.267798    0.176436   -0.160982    11.00000   -1.50000 
AFIX   0 
C67   1   -0.274602    0.134427    0.023238    11.00000    0.03505    0.03310 = 
         0.07345   -0.02637    0.00257    0.00278 
AFIX 137 
H67A  2   -0.272739    0.186182    0.041037    11.00000   -1.50000 
H67B  2   -0.219800    0.103202    0.057368    11.00000   -1.50000 
H67C  2   -0.369740    0.116430    0.022400    11.00000   -1.50000 
AFIX   0 
C68   1   -0.065636    0.159087   -0.057664    11.00000    0.04417    0.03541 = 
         0.07979   -0.00199    0.00000   -0.01219 
AFIX 137 
H68A  2   -0.064397    0.212010   -0.043819    11.00000   -1.50000 
H68B  2   -0.026917    0.152928   -0.108381    11.00000   -1.50000 
H68C  2   -0.010650    0.130626   -0.021215    11.00000   -1.50000 
AFIX   0 
C71   1    0.326017    0.213815    0.280123    11.00000    0.03921    0.05993 = 
         0.06767    0.03598    0.02093    0.01932 
AFIX  43 
H71A  2    0.241552    0.230170    0.301294    11.00000   -1.20000 
AFIX   0 
C72   1    0.325922    0.165898    0.219895    11.00000    0.03996    0.05736 = 
         0.06763    0.03501   -0.02127   -0.02079 
AFIX  43 
H72A  2    0.241541    0.149286    0.198607    11.00000   -1.20000 
AFIX   0 
C73   1    0.449720    0.141873    0.190293    11.00000    0.07642    0.04231 = 
         0.03663   -0.00216   -0.00833   -0.01138 
AFIX  43 
H73A  2    0.450181    0.108411    0.148651    11.00000   -1.20000 
AFIX   0 
C74   1    0.570776    0.165755    0.220307    11.00000    0.03833    0.05419 = 
         0.05426   -0.00675    0.00958    0.00406 
AFIX  43 
H74A  2    0.655362    0.148614    0.199930    11.00000   -1.20000 
AFIX   0 
C75   1    0.570821    0.214402    0.279768    11.00000    0.04129    0.05201 = 
         0.05295   -0.00798   -0.01252   -0.00248 
AFIX  43 
H75A  2    0.655587    0.231608    0.300082    11.00000   -1.20000 
AFIX   0 
C76   1    0.449804    0.238415    0.310145    11.00000    0.07690    0.04159 = 
         0.03670    0.00102    0.00709    0.01214 
AFIX  43 
H76A  2    0.450362    0.271907    0.351762    11.00000   -1.20000 
AFIX   0 
C36   1   -0.283985    0.549292    0.230004    11.00000    0.14676    0.17084 = 
         0.03097   -0.01634   -0.03211    0.10081 
AFIX 137 
H36A  2   -0.270750    0.531338    0.178201    11.00000   -1.50000 
H36B  2   -0.251152    0.600825    0.233984    11.00000   -1.50000 
H36C  2   -0.381932    0.547372    0.242741    11.00000   -1.50000 
AFIX   0 
C37   1   -0.268050    0.421200    0.287491    11.00000    0.03908    0.11460 = 
         0.05709   -0.05768   -0.01029    0.00628 
AFIX 137 
H37A  2   -0.270575    0.399964    0.236456    11.00000   -1.50000 
H37B  2   -0.361820    0.424645    0.307348    11.00000   -1.50000 
H37C  2   -0.212741    0.389091    0.320511    11.00000   -1.50000 
AFIX   0 
C38   1   -0.054486    0.494144    0.256247    11.00000    0.06899    0.09350 = 
         0.03335    0.00023    0.02139    0.02169 
AFIX 137 
H38A  2   -0.054485    0.476762    0.203720    11.00000   -1.50000 
H38B  2   -0.003612    0.458674    0.287850    11.00000   -1.50000 
H38C  2   -0.010441    0.543230    0.259097    11.00000   -1.50000 
AFIX   0 
C46   1   -0.283328   -0.169174    0.270197    11.00000    0.15425    0.17120 = 
         0.03199   -0.01973    0.03407   -0.10536 
AFIX 137 
H46A  2   -0.250049   -0.220611    0.266155    11.00000   -1.50000 
H46B  2   -0.381411   -0.167512    0.257483    11.00000   -1.50000 
H46C  2   -0.269777   -0.151236    0.322016    11.00000   -1.50000 
AFIX   0 
C47   1   -0.054228   -0.113753    0.243474    11.00000    0.06508    0.09508 = 
         0.03280   -0.00289   -0.02016   -0.02126 
AFIX 137 
H47A  2   -0.004228   -0.077557    0.212431    11.00000   -1.50000 
H47B  2   -0.009822   -0.162662    0.239537    11.00000   -1.50000 
H47C  2   -0.053422   -0.097377    0.296331    11.00000   -1.50000 
AFIX   0 
C48   1   -0.268197   -0.041248    0.212703    11.00000    0.03798    0.11596 = 
         0.05820   -0.06139    0.00898   -0.00848 
AFIX 137 
H48A  2   -0.214229   -0.009225    0.179076    11.00000   -1.50000 
H48B  2   -0.269028   -0.019758    0.263641    11.00000   -1.50000 
H48C  2   -0.362638   -0.044930    0.193625    11.00000   -1.50000 
  
AFIX   0 
HKLF 4 
  
REM  Tp(tBu,Me)MgCl in P2(1) 
REM R1 =  0.0541 for   15837 Fo > 4sig(Fo)  and  0.0667 for all   18702 data 
REM    674 parameters refined using      1 restraints 
  
END 
  
WGHT      0.0804      0.5193 
  
REM Highest difference peak  0.338,  deepest hole -0.265,  1-sigma level  0.057 
Q1    1   0.0305  0.3488  0.4119  11.00000  0.05    0.34 
Q2    1  -0.0425  0.3753  0.4968  11.00000  0.05    0.33 
Q3    1  -0.1952  0.4423  0.6319  11.00000  0.05    0.33 
Q4    1   0.0479  0.2933  0.3419  11.00000  0.05    0.29 
Q5    1   0.2550  0.5020  0.5683  11.00000  0.05    0.29 
Q6    1  -0.2157  0.5118  0.3223  11.00000  0.05    0.29 
Q7    1   0.0403  0.3614  0.3402  11.00000  0.05    0.29 
Q8    1   0.5629  0.1900  0.2521  11.00000  0.05    0.28 
Q9    1  -0.2243 -0.1287  0.1779  11.00000  0.05    0.28 
Q10   1   0.0381  0.0869  0.1587  11.00000  0.05    0.28 
Q11   1  -0.1958 -0.0509 -0.1299  11.00000  0.05    0.28 
Q12   1  -0.3093 -0.1486  0.2736  11.00000  0.05    0.27 
Q13   1   0.0373  0.0223  0.1601  11.00000  0.05    0.27 
Q14   1   0.0364  0.0347  0.0894  11.00000  0.05    0.27 
Q15   1   0.0431  0.0976  0.0848  11.00000  0.05    0.27 
Q16   1  -0.3207  0.5312  0.2356  11.00000  0.05    0.25 
Q17   1  -0.1477 -0.1011 -0.0641  11.00000  0.05    0.25 
Q18   1  -0.0299  0.3686  0.4375  11.00000  0.05    0.25 
Q19   1   0.0369  0.2790  0.4160  11.00000  0.05    0.25 
Q20   1  -0.1426  0.4878  0.5844  11.00000  0.05    0.25 
;
_shelx_res_checksum              17567
####################################################################### 
# 
# This file contains crystal structure data downloaded from the 
# Cambridge Structural Database (CSD) hosted by the Cambridge 
# Crystallographic Data Centre (CCDC).
# 
# Full information about CCDC data access policies and citation 
# guidelines are available at http://www.ccdc.cam.ac.uk/access/V1 
# 
# Audit and citation data items may have been added by the CCDC. 
# Please retain this information to preserve the provenance of 
# this file and to allow appropriate attribution of the data. 
# 
#######################################################################

data_tpmgfs10d
_database_code_depnum_ccdc_archive 'CCDC 1424709'
_audit_update_record             
;
2015-09-16 deposited with the CCDC.
2015-10-22 downloaded from the CCDC.
;

_audit_creation_method           SHELXL-2014/7
_shelx_SHELXL_version_number     2014/7
_chemical_name_systematic        ?
_chemical_name_common            ?
_chemical_melting_point          ?
_chemical_formula_moiety         'C24 H40 B F Mg N6'
_chemical_formula_sum            'C24 H40 B F Mg N6'
_chemical_formula_weight         466.74

loop_
_atom_type_symbol
_atom_type_description
_atom_type_scat_dispersion_real
_atom_type_scat_dispersion_imag
_atom_type_scat_source
C C 0.0033 0.0016 'International Tables Vol C Tables 4.2.6.8 and 6.1.1.4'
H H 0.0000 0.0000 'International Tables Vol C Tables 4.2.6.8 and 6.1.1.4'
B B 0.0013 0.0007 'International Tables Vol C Tables 4.2.6.8 and 6.1.1.4'
N N 0.0061 0.0033 'International Tables Vol C Tables 4.2.6.8 and 6.1.1.4'
F F 0.0171 0.0103 'International Tables Vol C Tables 4.2.6.8 and 6.1.1.4'
Mg Mg 0.0486 0.0363 'International Tables Vol C Tables 4.2.6.8 and 6.1.1.4'

_space_group_crystal_system      monoclinic
_space_group_IT_number           14
_space_group_name_H-M_alt        'P 21/n'
_space_group_name_Hall           '-P 2yn'

_shelx_space_group_comment       
; 
The symmetry employed for this shelxl refinement is uniquely defined 
by the following loop, which should always be used as a source of 
symmetry information in preference to the above space-group names. 
They are only intended as comments. 
;

loop_
_space_group_symop_operation_xyz
'x, y, z'
'-x+1/2, y+1/2, -z+1/2'
'-x, -y, -z'
'x-1/2, -y-1/2, z-1/2'

_cell_length_a                   9.422(3)
_cell_length_b                   30.397(9)
_cell_length_c                   9.544(3)
_cell_angle_alpha                90
_cell_angle_beta                 98.992(4)
_cell_angle_gamma                90
_cell_volume                     2699.9(14)
_cell_formula_units_Z            4
_cell_measurement_temperature    130(2)
_cell_measurement_reflns_used    9138
_cell_measurement_theta_min      2.29
_cell_measurement_theta_max      30.55

_exptl_crystal_description       plate
_exptl_crystal_colour            colorless
_exptl_crystal_density_meas      ?
_exptl_crystal_density_method    ?
_exptl_crystal_density_diffrn    1.148
_exptl_crystal_F_000             1008
_exptl_transmission_factor_min   ?
_exptl_transmission_factor_max   ?
_exptl_crystal_size_max          0.310
_exptl_crystal_size_mid          0.110
_exptl_crystal_size_min          0.080
_exptl_absorpt_coefficient_mu    0.095
_shelx_estimated_absorpt_T_min   0.971
_shelx_estimated_absorpt_T_max   0.992
_exptl_absorpt_correction_type   empirical
_exptl_absorpt_correction_T_min  0.5435
_exptl_absorpt_correction_T_max  0.7461
_exptl_absorpt_process_details   sadabs
_exptl_absorpt_special_details   ?
_diffrn_ambient_temperature      130(2)
_diffrn_radiation_wavelength     0.71073
_diffrn_radiation_type           MoK\a
_diffrn_source                   ?
_diffrn_measurement_device_type  'Bruker APEX-II CCD'
_diffrn_measurement_method       '\f and \w scans'
_diffrn_detector_area_resol_mean ?
_diffrn_reflns_number            43077
_diffrn_reflns_av_unetI/netI     0.0448
_diffrn_reflns_av_R_equivalents  0.0653
_diffrn_reflns_limit_h_min       -13
_diffrn_reflns_limit_h_max       13
_diffrn_reflns_limit_k_min       -43
_diffrn_reflns_limit_k_max       43
_diffrn_reflns_limit_l_min       -13
_diffrn_reflns_limit_l_max       13
_diffrn_reflns_theta_min         1.340
_diffrn_reflns_theta_max         30.563
_diffrn_reflns_theta_full        25.000
_diffrn_measured_fraction_theta_max 0.995
_diffrn_measured_fraction_theta_full 1.000
_diffrn_reflns_Laue_measured_fraction_max 0.995
_diffrn_reflns_Laue_measured_fraction_full 1.000
_diffrn_reflns_point_group_measured_fraction_max 0.995
_diffrn_reflns_point_group_measured_fraction_full 1.000
_reflns_number_total             8255
_reflns_number_gt                6384
_reflns_threshold_expression     'I > 2\s(I)'
_reflns_Friedel_coverage         0.000
_reflns_Friedel_fraction_max     .
_reflns_Friedel_fraction_full    .

_reflns_special_details          
; 
 Reflections were merged by SHELXL according to the crystal 
 class for the calculation of statistics and refinement. 
  
 _reflns_Friedel_fraction is defined as the number of unique 
 Friedel pairs measured divided by the number that would be 
 possible theoretically, ignoring centric projections and 
 systematic absences. 
;

_computing_data_collection       'Bruker APEX2'
_computing_cell_refinement       'Bruker SAINT'
_computing_data_reduction        'Bruker SAINT'
_computing_structure_solution    'SHELXS-97 (Sheldrick 2008)'
_computing_structure_refinement  'SHELXL-2014/7 (Sheldrick, 2014)'
_computing_molecular_graphics    'Bruker SHELXTL'
_computing_publication_material  'Bruker SHELXTL'
_refine_special_details          ?
_refine_ls_structure_factor_coef Fsqd
_refine_ls_matrix_type           full
_refine_ls_weighting_scheme      calc
_refine_ls_weighting_details     
'w=1/[\s^2^(Fo^2^)+(0.0529P)^2^+1.2446P] where P=(Fo^2^+2Fc^2^)/3'
_atom_sites_solution_primary     ?
_atom_sites_solution_secondary   ?
_atom_sites_solution_hydrogens   mixed
_refine_ls_hydrogen_treatment    mixed
_refine_ls_extinction_method     none
_refine_ls_extinction_coef       .
_refine_ls_number_reflns         8255
_refine_ls_number_parameters     327
_refine_ls_number_restraints     0
_refine_ls_R_factor_all          0.0696
_refine_ls_R_factor_gt           0.0507
_refine_ls_wR_factor_ref         0.1336
_refine_ls_wR_factor_gt          0.1234
_refine_ls_goodness_of_fit_ref   1.036
_refine_ls_restrained_S_all      1.036
_refine_ls_shift/su_max          0.000
_refine_ls_shift/su_mean         0.000

loop_
_atom_site_label
_atom_site_type_symbol
_atom_site_fract_x
_atom_site_fract_y
_atom_site_fract_z
_atom_site_U_iso_or_equiv
_atom_site_adp_type
_atom_site_occupancy
_atom_site_site_symmetry_order
_atom_site_calc_flag
_atom_site_refinement_flags_posn
_atom_site_refinement_flags_adp
_atom_site_refinement_flags_occupancy
_atom_site_disorder_assembly
_atom_site_disorder_group
Mg Mg -0.00836(5) 0.13946(2) 0.02583(5) 0.01903(11) Uani 1 1 d . . . . .
F F 0.16718(10) 0.15555(4) -0.00669(10) 0.0368(2) Uani 1 1 d . . . . .
N11 N -0.05195(12) 0.08258(4) 0.13641(12) 0.0192(2) Uani 1 1 d . . . . .
N12 N -0.19669(11) 0.07896(3) 0.14484(12) 0.0178(2) Uani 1 1 d . . . . .
N21 N -0.14033(12) 0.17820(4) 0.13215(12) 0.0186(2) Uani 1 1 d . . . . .
N22 N -0.27415(11) 0.15927(3) 0.13083(11) 0.0175(2) Uani 1 1 d . . . . .
N31 N -0.17450(12) 0.12562(4) -0.14039(12) 0.0197(2) Uani 1 1 d . . . . .
N32 N -0.29931(12) 0.11304(4) -0.09238(12) 0.0191(2) Uani 1 1 d . . . . .
B B -0.30801(15) 0.11258(5) 0.06862(15) 0.0176(3) Uani 1 1 d . . . . .
H H -0.4147(17) 0.1029(5) 0.0823(16) 0.017(4) Uiso 1 1 d . . . . .
C11 C 0.01461(14) 0.04918(4) 0.21226(14) 0.0206(3) Uani 1 1 d . . . . .
C12 C -0.08673(15) 0.02410(4) 0.27019(16) 0.0241(3) Uani 1 1 d . . . . .
H12A H -0.0687 -0.0013 0.3282 0.029 Uiso 1 1 calc R U . . .
C13 C -0.21843(15) 0.04384(4) 0.22575(15) 0.0207(3) Uani 1 1 d . . . . .
C14 C -0.36284(16) 0.03123(5) 0.25952(19) 0.0310(3) Uani 1 1 d . . . . .
H14A H -0.3535 0.0049 0.3197 0.047 Uiso 1 1 calc R U . . .
H14B H -0.4281 0.0250 0.1713 0.047 Uiso 1 1 calc R U . . .
H14C H -0.4016 0.0555 0.3097 0.047 Uiso 1 1 calc R U . . .
C15 C 0.17567(15) 0.04251(5) 0.22621(16) 0.0247(3) Uani 1 1 d . . . . .
C16 C 0.2516(3) 0.08131(11) 0.3101(4) 0.0508(9) Uani 0.808(6) 1 d . . P A 1
H16A H 0.2262 0.1088 0.2583 0.076 Uiso 0.808(6) 1 calc R U P A 1
H16B H 0.3559 0.0770 0.3218 0.076 Uiso 0.808(6) 1 calc R U P A 1
H16C H 0.2212 0.0829 0.4035 0.076 Uiso 0.808(6) 1 calc R U P A 1
C17 C 0.2187(3) -0.00031(12) 0.3033(5) 0.0666(13) Uani 0.808(6) 1 d . . P A 1
H17A H 0.1708 -0.0250 0.2491 0.100 Uiso 0.808(6) 1 calc R U P A 1
H17B H 0.1900 0.0005 0.3976 0.100 Uiso 0.808(6) 1 calc R U P A 1
H17C H 0.3231 -0.0041 0.3130 0.100 Uiso 0.808(6) 1 calc R U P A 1
C18 C 0.2201(3) 0.04096(17) 0.0769(3) 0.0655(12) Uani 0.808(6) 1 d . . P A 1
H18A H 0.2035 0.0698 0.0315 0.098 Uiso 0.808(6) 1 calc R U P A 1
H18B H 0.1627 0.0187 0.0193 0.098 Uiso 0.808(6) 1 calc R U P A 1
H18C H 0.3222 0.0334 0.0855 0.098 Uiso 0.808(6) 1 calc R U P A 1
C16A C 0.2552(15) 0.0825(6) 0.2467(19) 0.0508(9) Uani 0.192(6) 1 d . . P A 2
H16D H 0.2432 0.0991 0.1576 0.076 Uiso 0.192(6) 1 calc R U P A 2
H16E H 0.3572 0.0758 0.2764 0.076 Uiso 0.192(6) 1 calc R U P A 2
H16F H 0.2200 0.1001 0.3201 0.076 Uiso 0.192(6) 1 calc R U P A 2
C17A C 0.2259(14) 0.0176(5) 0.369(2) 0.0666(13) Uani 0.192(6) 1 d . . P A 2
H17D H 0.2020 0.0351 0.4480 0.100 Uiso 0.192(6) 1 calc R U P A 2
H17E H 0.3300 0.0130 0.3808 0.100 Uiso 0.192(6) 1 calc R U P A 2
H17F H 0.1771 -0.0109 0.3667 0.100 Uiso 0.192(6) 1 calc R U P A 2
C18A C 0.2068(14) 0.0152(7) 0.1145(14) 0.0655(12) Uani 0.192(6) 1 d . . P A 2
H18D H 0.1737 0.0296 0.0233 0.098 Uiso 0.192(6) 1 calc R U P A 2
H18E H 0.1575 -0.0130 0.1180 0.098 Uiso 0.192(6) 1 calc R U P A 2
H18F H 0.3107 0.0103 0.1251 0.098 Uiso 0.192(6) 1 calc R U P A 2
C21 C -0.14364(15) 0.21749(4) 0.19638(14) 0.0199(2) Uani 1 1 d . . . . .
C22 C -0.27926(15) 0.22411(4) 0.23526(15) 0.0228(3) Uani 1 1 d . . . . .
H22A H -0.3103 0.2491 0.2819 0.027 Uiso 1 1 calc R U . . .
C23 C -0.35919(14) 0.18691(4) 0.19226(14) 0.0197(2) Uani 1 1 d . . . . .
C24 C -0.51036(15) 0.17635(5) 0.20997(17) 0.0271(3) Uani 1 1 d . . . . .
H24A H -0.5538 0.2020 0.2488 0.041 Uiso 1 1 calc R U . . .
H24B H -0.5105 0.1514 0.2751 0.041 Uiso 1 1 calc R U . . .
H24C H -0.5659 0.1687 0.1176 0.041 Uiso 1 1 calc R U . . .
C25 C -0.01526(16) 0.24838(4) 0.21536(15) 0.0242(3) Uani 1 1 d . . . . .
C26 C -0.0014(2) 0.26918(6) 0.07176(19) 0.0439(5) Uani 1 1 d . . . . .
H26A H 0.0783 0.2903 0.0841 0.066 Uiso 1 1 calc R U . . .
H26B H -0.0909 0.2844 0.0342 0.066 Uiso 1 1 calc R U . . .
H26C H 0.0173 0.2461 0.0052 0.066 Uiso 1 1 calc R U . . .
C27 C -0.0382(2) 0.28441(6) 0.3224(2) 0.0422(4) Uani 1 1 d . . . . .
H27A H 0.0457 0.3039 0.3372 0.063 Uiso 1 1 calc R U . . .
H27B H -0.0507 0.2708 0.4127 0.063 Uiso 1 1 calc R U . . .
H27C H -0.1241 0.3015 0.2855 0.063 Uiso 1 1 calc R U . . .
C28 C 0.12367(17) 0.22379(5) 0.27351(19) 0.0351(4) Uani 1 1 d . . . . .
H28A H 0.2024 0.2450 0.2960 0.053 Uiso 1 1 calc R U . . .
H28B H 0.1468 0.2030 0.2020 0.053 Uiso 1 1 calc R U . . .
H28C H 0.1105 0.2078 0.3596 0.053 Uiso 1 1 calc R U . . .
C31 C -0.20158(15) 0.12510(4) -0.28286(14) 0.0201(3) Uani 1 1 d . . . . .
C32 C -0.34422(16) 0.11214(4) -0.32693(15) 0.0240(3) Uani 1 1 d . . . . .
H32A H -0.3914 0.1090 -0.4219 0.029 Uiso 1 1 calc R U . . .
C33 C -0.40289(15) 0.10491(4) -0.20457(15) 0.0220(3) Uani 1 1 d . . . . .
C34 C -0.55249(16) 0.09148(5) -0.18842(17) 0.0302(3) Uani 1 1 d . . . . .
H34A H -0.6094 0.0869 -0.2824 0.045 Uiso 1 1 calc R U . . .
H34B H -0.5968 0.1147 -0.1385 0.045 Uiso 1 1 calc R U . . .
H34C H -0.5491 0.0641 -0.1338 0.045 Uiso 1 1 calc R U . . .
C35 C -0.08745(16) 0.13836(4) -0.37098(14) 0.0230(3) Uani 1 1 d . . . . .
C36 C 0.04874(19) 0.11077(7) -0.33012(19) 0.0412(4) Uani 1 1 d . . . . .
H36A H 0.1193 0.1187 -0.3911 0.062 Uiso 1 1 calc R U . . .
H36B H 0.0248 0.0795 -0.3423 0.062 Uiso 1 1 calc R U . . .
H36C H 0.0892 0.1165 -0.2308 0.062 Uiso 1 1 calc R U . . .
C37 C -0.0514(2) 0.18728(5) -0.34579(19) 0.0396(4) Uani 1 1 d . . . . .
H37A H 0.0218 0.1960 -0.4029 0.059 Uiso 1 1 calc R U . . .
H37B H -0.0146 0.1921 -0.2451 0.059 Uiso 1 1 calc R U . . .
H37C H -0.1383 0.2049 -0.3732 0.059 Uiso 1 1 calc R U . . .
C38 C -0.1444(2) 0.13113(6) -0.52815(16) 0.0376(4) Uani 1 1 d . . . . .
H38A H -0.0709 0.1399 -0.5849 0.056 Uiso 1 1 calc R U . . .
H38B H -0.2311 0.1489 -0.5556 0.056 Uiso 1 1 calc R U . . .
H38C H -0.1676 0.1000 -0.5448 0.056 Uiso 1 1 calc R U . . .

loop_
_atom_site_aniso_label
_atom_site_aniso_U_11
_atom_site_aniso_U_22
_atom_site_aniso_U_33
_atom_site_aniso_U_23
_atom_site_aniso_U_13
_atom_site_aniso_U_12
Mg 0.0162(2) 0.0217(2) 0.0192(2) -0.00025(16) 0.00282(16) -0.00191(17)
F 0.0215(4) 0.0544(6) 0.0359(5) -0.0019(4) 0.0088(4) -0.0115(4)
N11 0.0150(5) 0.0196(5) 0.0231(5) -0.0008(4) 0.0034(4) 0.0012(4)
N12 0.0145(5) 0.0160(5) 0.0230(5) -0.0004(4) 0.0029(4) 0.0001(4)
N21 0.0167(5) 0.0174(5) 0.0216(5) -0.0001(4) 0.0027(4) -0.0030(4)
N22 0.0152(5) 0.0161(5) 0.0212(5) 0.0004(4) 0.0030(4) -0.0005(4)
N31 0.0192(5) 0.0202(5) 0.0197(5) -0.0002(4) 0.0029(4) -0.0011(4)
N32 0.0167(5) 0.0179(5) 0.0220(5) -0.0011(4) 0.0008(4) -0.0010(4)
B 0.0153(6) 0.0152(6) 0.0216(6) -0.0001(5) 0.0011(5) -0.0006(5)
C11 0.0181(6) 0.0181(6) 0.0254(6) -0.0018(5) 0.0025(5) 0.0023(5)
C12 0.0227(7) 0.0162(6) 0.0335(7) 0.0035(5) 0.0049(5) 0.0024(5)
C13 0.0206(6) 0.0148(5) 0.0269(6) -0.0005(5) 0.0044(5) -0.0007(5)
C14 0.0221(7) 0.0231(7) 0.0486(9) 0.0109(6) 0.0077(6) -0.0016(5)
C15 0.0183(6) 0.0235(6) 0.0322(7) 0.0004(5) 0.0038(5) 0.0052(5)
C16 0.0197(9) 0.0524(13) 0.077(2) -0.032(2) -0.0026(15) 0.0034(8)
C17 0.0246(11) 0.0409(18) 0.134(4) 0.0401(19) 0.0119(16) 0.0153(12)
C18 0.0281(11) 0.137(4) 0.0337(14) -0.0012(16) 0.0110(10) 0.0297(18)
C16A 0.0197(9) 0.0524(13) 0.077(2) -0.032(2) -0.0026(15) 0.0034(8)
C17A 0.0246(11) 0.0409(18) 0.134(4) 0.0401(19) 0.0119(16) 0.0153(12)
C18A 0.0281(11) 0.137(4) 0.0337(14) -0.0012(16) 0.0110(10) 0.0297(18)
C21 0.0242(6) 0.0148(5) 0.0202(6) 0.0016(4) 0.0018(5) -0.0010(5)
C22 0.0259(7) 0.0160(6) 0.0267(6) -0.0012(5) 0.0040(5) 0.0027(5)
C23 0.0192(6) 0.0188(6) 0.0211(6) 0.0007(5) 0.0026(5) 0.0036(5)
C24 0.0206(7) 0.0279(7) 0.0337(7) -0.0037(6) 0.0070(6) 0.0029(5)
C25 0.0281(7) 0.0177(6) 0.0261(7) -0.0002(5) 0.0025(5) -0.0069(5)
C26 0.0515(11) 0.0434(10) 0.0351(9) 0.0118(7) 0.0013(8) -0.0247(8)
C27 0.0468(11) 0.0270(8) 0.0538(11) -0.0162(7) 0.0106(8) -0.0127(7)
C28 0.0246(8) 0.0314(8) 0.0470(10) 0.0006(7) -0.0020(7) -0.0085(6)
C31 0.0255(7) 0.0138(5) 0.0198(6) -0.0002(4) -0.0003(5) 0.0032(5)
C32 0.0280(7) 0.0193(6) 0.0216(6) -0.0027(5) -0.0055(5) 0.0020(5)
C33 0.0214(6) 0.0157(6) 0.0266(6) -0.0029(5) -0.0038(5) 0.0011(5)
C34 0.0227(7) 0.0287(7) 0.0363(8) -0.0035(6) -0.0044(6) -0.0046(6)
C35 0.0300(7) 0.0212(6) 0.0182(6) 0.0000(5) 0.0045(5) 0.0023(5)
C36 0.0366(9) 0.0528(11) 0.0374(9) 0.0141(8) 0.0153(7) 0.0148(8)
C37 0.0539(11) 0.0287(8) 0.0405(9) -0.0061(7) 0.0205(8) -0.0134(7)
C38 0.0505(10) 0.0438(9) 0.0182(7) 0.0006(6) 0.0044(6) -0.0044(8)

_geom_special_details            
; 
 All esds (except the esd in the dihedral angle between two l.s. planes) 
 are estimated using the full covariance matrix.  The cell esds are taken 
 into account individually in the estimation of esds in distances, angles 
 and torsion angles; correlations between esds in cell parameters are only 
 used when they are defined by crystal symmetry.  An approximate (isotropic) 
 treatment of cell esds is used for estimating esds involving l.s. planes. 
;

loop_
_geom_bond_atom_site_label_1
_geom_bond_atom_site_label_2
_geom_bond_distance
_geom_bond_site_symmetry_2
_geom_bond_publ_flag
Mg F 1.7977(11) . ?
Mg N21 2.0872(12) . ?
Mg N31 2.0899(13) . ?
Mg N11 2.0995(13) . ?
N11 C11 1.3439(17) . ?
N11 N12 1.3829(15) . ?
N12 C13 1.3520(17) . ?
N12 B 1.5605(18) . ?
N21 C21 1.3451(17) . ?
N21 N22 1.3841(15) . ?
N22 C23 1.3558(16) . ?
N22 B 1.5522(18) . ?
N31 C31 1.3438(17) . ?
N31 N32 1.3811(16) . ?
N32 C33 1.3540(17) . ?
N32 B 1.5517(19) . ?
C11 C12 1.4013(19) . ?
C11 C15 1.5160(19) . ?
C12 C13 1.3838(19) . ?
C13 C14 1.496(2) . ?
C15 C18A 1.417(14) . ?
C15 C16A 1.425(17) . ?
C15 C17 1.519(3) . ?
C15 C16 1.538(3) . ?
C15 C18 1.547(3) . ?
C15 C17A 1.564(17) . ?
C21 C22 1.400(2) . ?
C21 C25 1.5196(19) . ?
C22 C23 1.3849(19) . ?
C23 C24 1.495(2) . ?
C25 C26 1.533(2) . ?
C25 C28 1.534(2) . ?
C25 C27 1.535(2) . ?
C31 C32 1.401(2) . ?
C31 C35 1.519(2) . ?
C32 C33 1.386(2) . ?
C33 C34 1.498(2) . ?
C35 C38 1.528(2) . ?
C35 C36 1.532(2) . ?
C35 C37 1.536(2) . ?

loop_
_geom_angle_atom_site_label_1
_geom_angle_atom_site_label_2
_geom_angle_atom_site_label_3
_geom_angle
_geom_angle_site_symmetry_1
_geom_angle_site_symmetry_3
_geom_angle_publ_flag
F Mg N21 124.36(5) . . ?
F Mg N31 121.59(5) . . ?
N21 Mg N31 92.88(5) . . ?
F Mg N11 124.64(5) . . ?
N21 Mg N11 92.41(5) . . ?
N31 Mg N11 91.93(5) . . ?
C11 N11 N12 106.86(10) . . ?
C11 N11 Mg 141.39(9) . . ?
N12 N11 Mg 111.52(8) . . ?
C13 N12 N11 109.56(10) . . ?
C13 N12 B 129.25(11) . . ?
N11 N12 B 121.19(10) . . ?
C21 N21 N22 106.69(11) . . ?
C21 N21 Mg 141.31(9) . . ?
N22 N21 Mg 111.85(8) . . ?
C23 N22 N21 109.73(10) . . ?
C23 N22 B 129.19(11) . . ?
N21 N22 B 121.06(10) . . ?
C31 N31 N32 107.19(11) . . ?
C31 N31 Mg 140.50(10) . . ?
N32 N31 Mg 112.30(8) . . ?
C33 N32 N31 109.51(11) . . ?
C33 N32 B 129.68(11) . . ?
N31 N32 B 120.70(10) . . ?
N32 B N22 109.34(10) . . ?
N32 B N12 109.38(10) . . ?
N22 B N12 109.73(10) . . ?
N11 C11 C12 109.52(12) . . ?
N11 C11 C15 121.65(12) . . ?
C12 C11 C15 128.83(12) . . ?
C13 C12 C11 106.07(12) . . ?
N12 C13 C12 107.99(12) . . ?
N12 C13 C14 123.33(12) . . ?
C12 C13 C14 128.67(13) . . ?
C18A C15 C16A 115.8(9) . . ?
C18A C15 C11 109.5(5) . . ?
C16A C15 C11 113.3(6) . . ?
C11 C15 C17 110.18(15) . . ?
C11 C15 C16 108.74(14) . . ?
C17 C15 C16 109.7(2) . . ?
C11 C15 C18 109.53(14) . . ?
C17 C15 C18 109.3(2) . . ?
C16 C15 C18 109.4(2) . . ?
C18A C15 C17A 107.5(9) . . ?
C16A C15 C17A 102.3(9) . . ?
C11 C15 C17A 107.7(5) . . ?
N21 C21 C22 109.61(12) . . ?
N21 C21 C25 121.89(12) . . ?
C22 C21 C25 128.47(12) . . ?
C23 C22 C21 106.30(12) . . ?
N22 C23 C22 107.66(12) . . ?
N22 C23 C24 123.62(12) . . ?
C22 C23 C24 128.71(12) . . ?
C21 C25 C26 109.00(12) . . ?
C21 C25 C28 111.12(12) . . ?
C26 C25 C28 109.71(14) . . ?
C21 C25 C27 109.15(13) . . ?
C26 C25 C27 109.93(14) . . ?
C28 C25 C27 107.91(13) . . ?
N31 C31 C32 109.19(12) . . ?
N31 C31 C35 121.21(12) . . ?
C32 C31 C35 129.58(12) . . ?
C33 C32 C31 106.38(12) . . ?
N32 C33 C32 107.72(12) . . ?
N32 C33 C34 122.80(13) . . ?
C32 C33 C34 129.47(13) . . ?
C31 C35 C38 109.58(13) . . ?
C31 C35 C36 110.55(12) . . ?
C38 C35 C36 108.83(13) . . ?
C31 C35 C37 109.19(12) . . ?
C38 C35 C37 109.16(13) . . ?
C36 C35 C37 109.52(15) . . ?

_refine_diff_density_max         0.413
_refine_diff_density_min         -0.286
_refine_diff_density_rms         0.050

_shelx_res_file                  
; 
  
    tpmgfs10d.res created by SHELXL-2014/7 
  
  
TITL Tp(tBu,Me)MgF in P2(1)/n 
CELL 0.71073   9.42170  30.39720   9.54440  90.0000  98.9918  90.0000 
ZERR    4.00   0.00280   0.00900   0.00280   0.0000   0.0043   0.0000 
LATT  1 
SYMM 0.5-X, 0.5+Y, 0.5-Z 
SFAC C H B N F MG 
UNIT 96 160 4 24 4 4 
TEMP -143.140 
SIZE 0.08 0.11 0.31 
  
L.S. 10 
BOND 
FMAP 2 
PLAN 20 
  
EADP C16 C16A 
EADP C17 C17A 
EADP C18 C18A 
  
ACTA 50 
WPDB -1 
  
REM EXTI    0.0000 
WGHT    0.052900    1.244600 
FVAR       0.12141   0.80759 
MG    6   -0.008363    0.139459    0.025829    11.00000    0.01621    0.02174 = 
         0.01916   -0.00025    0.00282   -0.00191 
F     5    0.167184    0.155554   -0.006685    11.00000    0.02152    0.05442 = 
         0.03593   -0.00189    0.00875   -0.01147 
N11   4   -0.051954    0.082576    0.136412    11.00000    0.01501    0.01958 = 
         0.02309   -0.00076    0.00340    0.00122 
N12   4   -0.196689    0.078963    0.144840    11.00000    0.01448    0.01599 = 
         0.02295   -0.00042    0.00294    0.00010 
N21   4   -0.140331    0.178196    0.132149    11.00000    0.01669    0.01737 = 
         0.02163   -0.00008    0.00270   -0.00296 
N22   4   -0.274153    0.159274    0.130834    11.00000    0.01520    0.01612 = 
         0.02119    0.00037    0.00298   -0.00055 
N31   4   -0.174498    0.125617   -0.140387    11.00000    0.01916    0.02019 = 
         0.01967   -0.00016    0.00287   -0.00108 
N32   4   -0.299315    0.113040   -0.092382    11.00000    0.01670    0.01793 = 
         0.02202   -0.00107    0.00081   -0.00100 
B     3   -0.308011    0.112584    0.068625    11.00000    0.01532    0.01522 = 
         0.02165   -0.00011    0.00109   -0.00056 
H     2   -0.414737    0.102867    0.082254    11.00000    0.01669 
C11   1    0.014611    0.049178    0.212257    11.00000    0.01813    0.01807 = 
         0.02545   -0.00177    0.00253    0.00228 
C12   1   -0.086732    0.024100    0.270191    11.00000    0.02274    0.01625 = 
         0.03347    0.00352    0.00492    0.00240 
AFIX  43 
H12A  2   -0.068682   -0.001303    0.328219    11.00000   -1.20000 
AFIX   0 
C13   1   -0.218433    0.043836    0.225752    11.00000    0.02063    0.01485 = 
         0.02690   -0.00048    0.00442   -0.00074 
C14   1   -0.362840    0.031226    0.259516    11.00000    0.02214    0.02310 = 
         0.04857    0.01092    0.00770   -0.00165 
AFIX 137 
H14A  2   -0.353461    0.004931    0.319665    11.00000   -1.50000 
H14B  2   -0.428052    0.025019    0.171293    11.00000   -1.50000 
H14C  2   -0.401584    0.055468    0.309704    11.00000   -1.50000 
AFIX   0 
C15   1    0.175672    0.042509    0.226210    11.00000    0.01827    0.02345 = 
         0.03224    0.00042    0.00379    0.00520 
PART   1 
C16   1    0.251629    0.081308    0.310060    21.00000    0.01968    0.05244 = 
         0.07700   -0.03224   -0.00260    0.00340 
AFIX 137 
H16A  2    0.226248    0.108751    0.258275    21.00000   -1.50000 
H16B  2    0.355891    0.076979    0.321835    21.00000   -1.50000 
H16C  2    0.221157    0.082921    0.403510    21.00000   -1.50000 
AFIX   0 
C17   1    0.218721   -0.000315    0.303311    21.00000    0.02464    0.04089 = 
         0.13413    0.04008    0.01187    0.01528 
AFIX 137 
H17A  2    0.170813   -0.024969    0.249063    21.00000   -1.50000 
H17B  2    0.190019    0.000461    0.397642    21.00000   -1.50000 
H17C  2    0.323107   -0.004065    0.312971    21.00000   -1.50000 
AFIX   0 
C18   1    0.220088    0.040962    0.076935    21.00000    0.02814    0.13664 = 
         0.03369   -0.00122    0.01102    0.02975 
AFIX 137 
H18A  2    0.203524    0.069808    0.031465    21.00000   -1.50000 
H18B  2    0.162682    0.018701    0.019256    21.00000   -1.50000 
H18C  2    0.322192    0.033396    0.085528    21.00000   -1.50000 
AFIX   0 
PART   2 
C16A  1    0.255233    0.082474    0.246668   -21.00000    0.01968    0.05244 = 
         0.07700   -0.03224   -0.00260    0.00340 
AFIX 137 
H16D  2    0.243240    0.099077    0.157582   -21.00000   -1.50000 
H16E  2    0.357231    0.075764    0.276405   -21.00000   -1.50000 
H16F  2    0.219952    0.100069    0.320087   -21.00000   -1.50000 
AFIX   0 
C17A  1    0.225896    0.017590    0.368744   -21.00000    0.02464    0.04089 = 
         0.13413    0.04008    0.01187    0.01528 
AFIX 137 
H17D  2    0.202046    0.035129    0.448021   -21.00000   -1.50000 
H17E  2    0.330033    0.012956    0.380849   -21.00000   -1.50000 
H17F  2    0.177075   -0.010924    0.366653   -21.00000   -1.50000 
AFIX   0 
C18A  1    0.206779    0.015237    0.114548   -21.00000    0.02814    0.13664 = 
         0.03369   -0.00122    0.01102    0.02975 
AFIX 137 
H18D  2    0.173704    0.029588    0.023342   -21.00000   -1.50000 
H18E  2    0.157464   -0.013038    0.117961   -21.00000   -1.50000 
H18F  2    0.310691    0.010293    0.125091   -21.00000   -1.50000 
AFIX   0 
PART   0 
C21   1   -0.143637    0.217488    0.196377    11.00000    0.02421    0.01481 = 
         0.02025    0.00165    0.00182   -0.00096 
C22   1   -0.279264    0.224112    0.235260    11.00000    0.02588    0.01597 = 
         0.02665   -0.00118    0.00401    0.00274 
AFIX  43 
H22A  2   -0.310291    0.249137    0.281853    11.00000   -1.20000 
AFIX   0 
C23   1   -0.359194    0.186908    0.192259    11.00000    0.01916    0.01883 = 
         0.02107    0.00070    0.00258    0.00357 
C24   1   -0.510362    0.176347    0.209971    11.00000    0.02061    0.02786 = 
         0.03369   -0.00369    0.00699    0.00289 
AFIX 137 
H24A  2   -0.553785    0.202001    0.248824    11.00000   -1.50000 
H24B  2   -0.510495    0.151421    0.275068    11.00000   -1.50000 
H24C  2   -0.565890    0.168698    0.117629    11.00000   -1.50000 
AFIX   0 
C25   1   -0.015257    0.248380    0.215362    11.00000    0.02812    0.01773 = 
         0.02611   -0.00015    0.00245   -0.00688 
C26   1   -0.001394    0.269181    0.071759    11.00000    0.05150    0.04340 = 
         0.03507    0.01184    0.00128   -0.02466 
AFIX 137 
H26A  2    0.078262    0.290269    0.084051    11.00000   -1.50000 
H26B  2   -0.090908    0.284441    0.034216    11.00000   -1.50000 
H26C  2    0.017325    0.246126    0.005234    11.00000   -1.50000 
AFIX   0 
C27   1   -0.038158    0.284406    0.322366    11.00000    0.04678    0.02702 = 
         0.05382   -0.01616    0.01061   -0.01270 
AFIX 137 
H27A  2    0.045702    0.303899    0.337197    11.00000   -1.50000 
H27B  2   -0.050708    0.270809    0.412721    11.00000   -1.50000 
H27C  2   -0.124083    0.301505    0.285475    11.00000   -1.50000 
AFIX   0 
C28   1    0.123673    0.223792    0.273512    11.00000    0.02464    0.03136 = 
         0.04701    0.00057   -0.00201   -0.00852 
AFIX 137 
H28A  2    0.202405    0.244955    0.296015    11.00000   -1.50000 
H28B  2    0.146845    0.202961    0.202048    11.00000   -1.50000 
H28C  2    0.110529    0.207751    0.359624    11.00000   -1.50000 
AFIX   0 
C31   1   -0.201576    0.125098   -0.282857    11.00000    0.02550    0.01376 = 
         0.01977   -0.00019   -0.00030    0.00321 
C32   1   -0.344223    0.112144   -0.326933    11.00000    0.02797    0.01930 = 
         0.02164   -0.00265   -0.00547    0.00196 
AFIX  43 
H32A  2   -0.391396    0.108951   -0.421894    11.00000   -1.20000 
AFIX   0 
C33   1   -0.402892    0.104909   -0.204568    11.00000    0.02145    0.01566 = 
         0.02657   -0.00288   -0.00381    0.00107 
C34   1   -0.552491    0.091477   -0.188418    11.00000    0.02266    0.02865 = 
         0.03633   -0.00354   -0.00442   -0.00461 
AFIX 137 
H34A  2   -0.609369    0.086888   -0.282361    11.00000   -1.50000 
H34B  2   -0.596834    0.114666   -0.138519    11.00000   -1.50000 
H34C  2   -0.549117    0.064093   -0.133809    11.00000   -1.50000 
AFIX   0 
C35   1   -0.087451    0.138361   -0.370982    11.00000    0.02995    0.02119 = 
         0.01816    0.00004    0.00452    0.00234 
C36   1    0.048743    0.110769   -0.330119    11.00000    0.03660    0.05276 = 
         0.03740    0.01406    0.01533    0.01480 
AFIX 137 
H36A  2    0.119337    0.118705   -0.391105    11.00000   -1.50000 
H36B  2    0.024835    0.079484   -0.342274    11.00000   -1.50000 
H36C  2    0.089204    0.116463   -0.230830    11.00000   -1.50000 
AFIX   0 
C37   1   -0.051369    0.187276   -0.345785    11.00000    0.05393    0.02875 = 
         0.04047   -0.00607    0.02050   -0.01337 
AFIX 137 
H37A  2    0.021771    0.196027   -0.402916    11.00000   -1.50000 
H37B  2   -0.014576    0.192074   -0.245123    11.00000   -1.50000 
H37C  2   -0.138280    0.204940   -0.373239    11.00000   -1.50000 
AFIX   0 
C38   1   -0.144368    0.131129   -0.528145    11.00000    0.05046    0.04385 = 
         0.01822    0.00059    0.00441   -0.00438 
AFIX 137 
H38A  2   -0.070906    0.139906   -0.584863    11.00000   -1.50000 
H38B  2   -0.231061    0.148890   -0.555612    11.00000   -1.50000 
H38C  2   -0.167643    0.099954   -0.544764    11.00000   -1.50000 
  
AFIX   0 
HKLF 4 
  
REM  Tp(tBu,Me)MgF in P2(1)/n 
REM R1 =  0.0507 for    6384 Fo > 4sig(Fo)  and  0.0696 for all    8255 data 
REM    327 parameters refined using      0 restraints 
  
END 
  
WGHT      0.0529      1.2444 
  
REM Highest difference peak  0.413,  deepest hole -0.286,  1-sigma level  0.050 
Q1    1   0.1005  0.0461  0.2140  11.00000  0.05    0.41 
Q2    1  -0.3019  0.1111 -0.0120  11.00000  0.05    0.38 
Q3    1  -0.1567  0.0324  0.2580  11.00000  0.05    0.35 
Q4    1  -0.1829  0.1247 -0.2175  11.00000  0.05    0.34 
Q5    1  -0.2683  0.1156 -0.3093  11.00000  0.05    0.33 
Q6    1  -0.0814  0.2345  0.2053  11.00000  0.05    0.31 
Q7    1  -0.1054  0.1352 -0.4458  11.00000  0.05    0.30 
Q8    1  -0.3642  0.1050 -0.2625  11.00000  0.05    0.29 
Q9    1  -0.3245  0.2078  0.2015  11.00000  0.05    0.28 
Q10   1  -0.2786  0.0376  0.2325  11.00000  0.05    0.28 
Q11   1  -0.0465  0.0912  0.0627  11.00000  0.05    0.27 
Q12   1  -0.1247  0.0816  0.1430  11.00000  0.05    0.27 
Q13   1  -0.0209  0.1258 -0.3478  11.00000  0.05    0.27 
Q14   1  -0.1010  0.1319 -0.0642  11.00000  0.05    0.26 
Q15   1   0.0849  0.1501 -0.0404  11.00000  0.05    0.26 
Q16   1  -0.0138  0.2582  0.1429  11.00000  0.05    0.25 
Q17   1  -0.2471  0.0948  0.0988  11.00000  0.05    0.25 
Q18   1  -0.2147  0.0605  0.1772  11.00000  0.05    0.25 
Q19   1   0.0435  0.2334  0.2471  11.00000  0.05    0.24 
Q20   1  -0.4729  0.0989 -0.2005  11.00000  0.05    0.24 
;
_shelx_res_checksum              68747
####################################################################### 
# 
# This file contains crystal structure data downloaded from the 
# Cambridge Structural Database (CSD) hosted by the Cambridge 
# Crystallographic Data Centre (CCDC).
# 
# Full information about CCDC data access policies and citation 
# guidelines are available at http://www.ccdc.cam.ac.uk/access/V1 
# 
# Audit and citation data items may have been added by the CCDC. 
# Please retain this information to preserve the provenance of 
# this file and to allow appropriate attribution of the data. 
# 
#######################################################################

data_tpmgis10
_database_code_depnum_ccdc_archive 'CCDC 1424759'
_audit_update_record             
;
2015-09-16 deposited with the CCDC.
2015-10-22 downloaded from the CCDC.
;

_audit_creation_method           SHELXL-2014/7
_shelx_SHELXL_version_number     2014/7
_chemical_name_systematic        ?
_chemical_name_common            ?
_chemical_melting_point          ?
_chemical_formula_moiety         ?
_chemical_formula_sum            'C24 H40 B I Mg N6'
_chemical_formula_weight         574.64

loop_
_atom_type_symbol
_atom_type_description
_atom_type_scat_dispersion_real
_atom_type_scat_dispersion_imag
_atom_type_scat_source
C C 0.0033 0.0016 'International Tables Vol C Tables 4.2.6.8 and 6.1.1.4'
H H 0.0000 0.0000 'International Tables Vol C Tables 4.2.6.8 and 6.1.1.4'
B B 0.0013 0.0007 'International Tables Vol C Tables 4.2.6.8 and 6.1.1.4'
N N 0.0061 0.0033 'International Tables Vol C Tables 4.2.6.8 and 6.1.1.4'
Mg Mg 0.0486 0.0363 'International Tables Vol C Tables 4.2.6.8 and 6.1.1.4'
I I -0.4742 1.8119 'International Tables Vol C Tables 4.2.6.8 and 6.1.1.4'

_space_group_crystal_system      monoclinic
_space_group_IT_number           14
_space_group_name_H-M_alt        'P 21/n'
_space_group_name_Hall           '-P 2yn'

_shelx_space_group_comment       
; 
The symmetry employed for this shelxl refinement is uniquely defined 
by the following loop, which should always be used as a source of 
symmetry information in preference to the above space-group names. 
They are only intended as comments. 
;

loop_
_space_group_symop_operation_xyz
'x, y, z'
'-x+1/2, y+1/2, -z+1/2'
'-x, -y, -z'
'x-1/2, -y-1/2, z-1/2'

_cell_length_a                   10.469(3)
_cell_length_b                   16.987(5)
_cell_length_c                   16.162(5)
_cell_angle_alpha                90
_cell_angle_beta                 91.359(4)
_cell_angle_gamma                90
_cell_volume                     2873.5(14)
_cell_formula_units_Z            4
_cell_measurement_temperature    130(2)
_cell_measurement_reflns_used    9950
_cell_measurement_theta_min      2.29
_cell_measurement_theta_max      30.50

_exptl_crystal_description       plate
_exptl_crystal_colour            colorless
_exptl_crystal_density_meas      ?
_exptl_crystal_density_method    ?
_exptl_crystal_density_diffrn    1.328
_exptl_crystal_F_000             1184
_exptl_transmission_factor_min   ?
_exptl_transmission_factor_max   ?
_exptl_crystal_size_max          0.210
_exptl_crystal_size_mid          0.140
_exptl_crystal_size_min          0.030
_exptl_absorpt_coefficient_mu    1.158
_shelx_estimated_absorpt_T_min   0.793
_shelx_estimated_absorpt_T_max   0.966
_exptl_absorpt_correction_type   empirical
_exptl_absorpt_correction_T_min  0.9079
_exptl_absorpt_correction_T_max  1.0000
_exptl_absorpt_process_details   sadabs
_exptl_absorpt_special_details   ?
_diffrn_ambient_temperature      130(2)
_diffrn_radiation_wavelength     0.71073
_diffrn_radiation_type           MoK\a
_diffrn_source                   ?
_diffrn_measurement_device_type  'Bruker APEX-II CCD'
_diffrn_measurement_method       '\f and \w scans'
_diffrn_detector_area_resol_mean ?
_diffrn_reflns_number            46949
_diffrn_reflns_av_unetI/netI     0.0370
_diffrn_reflns_av_R_equivalents  0.0512
_diffrn_reflns_limit_h_min       -14
_diffrn_reflns_limit_h_max       14
_diffrn_reflns_limit_k_min       -24
_diffrn_reflns_limit_k_max       24
_diffrn_reflns_limit_l_min       -23
_diffrn_reflns_limit_l_max       23
_diffrn_reflns_theta_min         1.739
_diffrn_reflns_theta_max         30.659
_diffrn_reflns_theta_full        25.242
_diffrn_measured_fraction_theta_max 0.998
_diffrn_measured_fraction_theta_full 1.000
_diffrn_reflns_Laue_measured_fraction_max 0.998
_diffrn_reflns_Laue_measured_fraction_full 1.000
_diffrn_reflns_point_group_measured_fraction_max 0.998
_diffrn_reflns_point_group_measured_fraction_full 1.000
_reflns_number_total             8857
_reflns_number_gt                7017
_reflns_threshold_expression     'I > 2\s(I)'
_reflns_Friedel_coverage         0.000
_reflns_Friedel_fraction_max     .
_reflns_Friedel_fraction_full    .

_reflns_special_details          
; 
 Reflections were merged by SHELXL according to the crystal 
 class for the calculation of statistics and refinement. 
  
 _reflns_Friedel_fraction is defined as the number of unique 
 Friedel pairs measured divided by the number that would be 
 possible theoretically, ignoring centric projections and 
 systematic absences. 
;

_computing_data_collection       'Bruker APEX2'
_computing_cell_refinement       'Bruker SAINT'
_computing_data_reduction        'Bruker SAINT'
_computing_structure_solution    'SHELXS-97 (Sheldrick 2008)'
_computing_structure_refinement  'SHELXL-2014/7 (Sheldrick, 2014)'
_computing_molecular_graphics    'Bruker SHELXTL'
_computing_publication_material  'Bruker SHELXTL'
_refine_special_details          ?
_refine_ls_structure_factor_coef Fsqd
_refine_ls_matrix_type           full
_refine_ls_weighting_scheme      calc
_refine_ls_weighting_details     
'w=1/[\s^2^(Fo^2^)+(0.0495P)^2^+1.7181P] where P=(Fo^2^+2Fc^2^)/3'
_atom_sites_solution_primary     ?
_atom_sites_solution_secondary   ?
_atom_sites_solution_hydrogens   geom
_refine_ls_hydrogen_treatment    constr
_refine_ls_extinction_method     none
_refine_ls_extinction_coef       .
_refine_ls_number_reflns         8857
_refine_ls_number_parameters     310
_refine_ls_number_restraints     0
_refine_ls_R_factor_all          0.0550
_refine_ls_R_factor_gt           0.0387
_refine_ls_wR_factor_ref         0.1012
_refine_ls_wR_factor_gt          0.0927
_refine_ls_goodness_of_fit_ref   1.032
_refine_ls_restrained_S_all      1.032
_refine_ls_shift/su_max          0.002
_refine_ls_shift/su_mean         0.000

loop_
_atom_site_label
_atom_site_type_symbol
_atom_site_fract_x
_atom_site_fract_y
_atom_site_fract_z
_atom_site_U_iso_or_equiv
_atom_site_adp_type
_atom_site_occupancy
_atom_site_site_symmetry_order
_atom_site_calc_flag
_atom_site_refinement_flags_posn
_atom_site_refinement_flags_adp
_atom_site_refinement_flags_occupancy
_atom_site_disorder_assembly
_atom_site_disorder_group
Mg Mg 0.23332(7) 0.22277(4) 0.77943(4) 0.01989(14) Uani 1 1 d . . . . .
I I 0.43311(2) 0.13047(2) 0.81615(2) 0.03287(6) Uani 1 1 d . . . . .
N11 N 0.20260(18) 0.27687(11) 0.66375(11) 0.0223(4) Uani 1 1 d . . . . .
N12 N 0.09812(18) 0.32652(11) 0.66788(11) 0.0215(3) Uani 1 1 d . . . . .
N21 N 0.04452(18) 0.18248(11) 0.78039(11) 0.0242(4) Uani 1 1 d . . . . .
N22 N -0.03632(17) 0.24464(11) 0.76255(11) 0.0218(4) Uani 1 1 d . . . . .
N31 N 0.20028(17) 0.32456(10) 0.85030(10) 0.0197(3) Uani 1 1 d . . . . .
N32 N 0.08974(17) 0.36038(10) 0.82038(11) 0.0197(3) Uani 1 1 d . . . . .
B B 0.0133(2) 0.32826(14) 0.74471(14) 0.0203(4) Uani 1 1 d . . . . .
H H -0.0613 0.3636 0.7332 0.024 Uiso 1 1 calc R U . . .
C11 C 0.2445(2) 0.28210(13) 0.58577(13) 0.0237(4) Uani 1 1 d . . . . .
C12 C 0.1684(2) 0.33471(14) 0.54086(13) 0.0274(5) Uani 1 1 d . . . . .
H12A H 0.1777 0.3493 0.4846 0.033 Uiso 1 1 calc R U . . .
C13 C 0.0771(2) 0.36153(12) 0.59370(13) 0.0246(4) Uani 1 1 d . . . . .
C14 C -0.0317(3) 0.41755(15) 0.57701(15) 0.0340(5) Uani 1 1 d . . . . .
H14A H -0.0360 0.4305 0.5179 0.051 Uiso 1 1 calc R U . . .
H14B H -0.0180 0.4658 0.6092 0.051 Uiso 1 1 calc R U . . .
H14C H -0.1121 0.3929 0.5930 0.051 Uiso 1 1 calc R U . . .
C15 C 0.3554(2) 0.23324(15) 0.55613(13) 0.0287(5) Uani 1 1 d . . . . .
C16 C 0.4773(2) 0.2549(2) 0.60434(17) 0.0415(7) Uani 1 1 d . . . . .
H16A H 0.5471 0.2205 0.5872 0.062 Uiso 1 1 calc R U . . .
H16B H 0.4637 0.2481 0.6637 0.062 Uiso 1 1 calc R U . . .
H16C H 0.4994 0.3098 0.5931 0.062 Uiso 1 1 calc R U . . .
C17 C 0.3267(3) 0.14507(15) 0.56714(16) 0.0326(5) Uani 1 1 d . . . . .
H17A H 0.3964 0.1139 0.5444 0.049 Uiso 1 1 calc R U . . .
H17B H 0.2464 0.1319 0.5379 0.049 Uiso 1 1 calc R U . . .
H17C H 0.3190 0.1332 0.6262 0.049 Uiso 1 1 calc R U . . .
C18 C 0.3760(3) 0.24905(19) 0.46419(15) 0.0433(7) Uani 1 1 d . . . . .
H18A H 0.4475 0.2171 0.4452 0.065 Uiso 1 1 calc R U . . .
H18B H 0.3954 0.3049 0.4561 0.065 Uiso 1 1 calc R U . . .
H18C H 0.2983 0.2353 0.4324 0.065 Uiso 1 1 calc R U . . .
C21 C -0.0312(3) 0.11845(14) 0.78873(16) 0.0309(5) Uani 1 1 d . . . . .
C22 C -0.1585(3) 0.14016(15) 0.77739(16) 0.0330(5) Uani 1 1 d . . . . .
H22A H -0.2309 0.1067 0.7804 0.040 Uiso 1 1 calc R U . . .
C23 C -0.1589(2) 0.21980(15) 0.76090(13) 0.0273(5) Uani 1 1 d . . . . .
C24 C -0.2701(2) 0.27380(18) 0.74617(17) 0.0375(6) Uani 1 1 d . . . . .
H24A H -0.3499 0.2448 0.7538 0.056 Uiso 1 1 calc R U . . .
H24B H -0.2681 0.2944 0.6896 0.056 Uiso 1 1 calc R U . . .
H24C H -0.2652 0.3176 0.7855 0.056 Uiso 1 1 calc R U . . .
C25 C 0.0231(3) 0.03785(16) 0.8082(2) 0.0468(7) Uani 1 1 d . . . . .
C26 C -0.0876(4) -0.0217(2) 0.8089(4) 0.0899(17) Uani 1 1 d . . . . .
H26A H -0.0532 -0.0749 0.8167 0.135 Uiso 1 1 calc R U . . .
H26B H -0.1355 -0.0190 0.7561 0.135 Uiso 1 1 calc R U . . .
H26C H -0.1445 -0.0091 0.8543 0.135 Uiso 1 1 calc R U . . .
C27 C 0.0904(4) 0.0389(2) 0.8938(2) 0.0547(9) Uani 1 1 d . . . . .
H27A H 0.1211 -0.0141 0.9074 0.082 Uiso 1 1 calc R U . . .
H27B H 0.0300 0.0562 0.9355 0.082 Uiso 1 1 calc R U . . .
H27C H 0.1629 0.0753 0.8929 0.082 Uiso 1 1 calc R U . . .
C28 C 0.1178(3) 0.01282(18) 0.7419(2) 0.0531(8) Uani 1 1 d . . . . .
H28A H 0.1482 -0.0407 0.7537 0.080 Uiso 1 1 calc R U . . .
H28B H 0.1905 0.0492 0.7424 0.080 Uiso 1 1 calc R U . . .
H28C H 0.0750 0.0140 0.6873 0.080 Uiso 1 1 calc R U . . .
C31 C 0.2398(2) 0.36735(12) 0.91633(13) 0.0211(4) Uani 1 1 d . . . . .
C32 C 0.1551(2) 0.42934(13) 0.92877(13) 0.0253(4) Uani 1 1 d . . . . .
H32A H 0.1608 0.4681 0.9711 0.030 Uiso 1 1 calc R U . . .
C33 C 0.0612(2) 0.42331(13) 0.86747(13) 0.0226(4) Uani 1 1 d . . . . .
C34 C -0.0551(2) 0.47367(14) 0.85300(15) 0.0287(5) Uani 1 1 d . . . . .
H34A H -0.0544 0.5171 0.8929 0.043 Uiso 1 1 calc R U . . .
H34B H -0.1321 0.4418 0.8600 0.043 Uiso 1 1 calc R U . . .
H34C H -0.0546 0.4950 0.7967 0.043 Uiso 1 1 calc R U . . .
C35 C 0.3578(2) 0.34668(15) 0.96842(14) 0.0271(5) Uani 1 1 d . . . . .
C36 C 0.3776(3) 0.4092(2) 1.03676(19) 0.0482(8) Uani 1 1 d . . . . .
H36A H 0.4564 0.3976 1.0684 0.072 Uiso 1 1 calc R U . . .
H36B H 0.3049 0.4082 1.0739 0.072 Uiso 1 1 calc R U . . .
H36C H 0.3840 0.4614 1.0114 0.072 Uiso 1 1 calc R U . . .
C37 C 0.3385(3) 0.26692(16) 1.01064(15) 0.0336(5) Uani 1 1 d . . . . .
H37A H 0.4103 0.2566 1.0491 0.050 Uiso 1 1 calc R U . . .
H37B H 0.3339 0.2253 0.9686 0.050 Uiso 1 1 calc R U . . .
H37C H 0.2588 0.2679 1.0412 0.050 Uiso 1 1 calc R U . . .
C38 C 0.4767(2) 0.34432(17) 0.91526(17) 0.0348(5) Uani 1 1 d . . . . .
H38A H 0.5506 0.3280 0.9494 0.052 Uiso 1 1 calc R U . . .
H38B H 0.4923 0.3968 0.8924 0.052 Uiso 1 1 calc R U . . .
H38C H 0.4634 0.3067 0.8699 0.052 Uiso 1 1 calc R U . . .

loop_
_atom_site_aniso_label
_atom_site_aniso_U_11
_atom_site_aniso_U_22
_atom_site_aniso_U_33
_atom_site_aniso_U_23
_atom_site_aniso_U_13
_atom_site_aniso_U_12
Mg 0.0229(3) 0.0219(4) 0.0149(3) 0.0006(3) 0.0007(3) 0.0018(3)
I 0.03481(10) 0.03703(10) 0.02670(9) 0.00131(6) -0.00037(6) 0.01412(7)
N11 0.0255(9) 0.0269(9) 0.0146(8) 0.0008(7) 0.0006(6) 0.0003(7)
N12 0.0254(9) 0.0235(9) 0.0156(8) 0.0021(6) -0.0010(6) 0.0006(7)
N21 0.0282(10) 0.0211(9) 0.0234(9) 0.0009(7) 0.0012(7) -0.0018(7)
N22 0.0224(9) 0.0254(9) 0.0176(8) 0.0003(7) -0.0013(6) 0.0000(7)
N31 0.0222(8) 0.0204(8) 0.0164(8) 0.0017(6) -0.0012(6) 0.0004(6)
N32 0.0222(8) 0.0200(8) 0.0168(8) 0.0003(6) -0.0004(6) 0.0018(6)
B 0.0234(11) 0.0226(11) 0.0148(10) -0.0002(8) -0.0018(8) 0.0017(9)
C11 0.0291(11) 0.0272(11) 0.0148(9) -0.0019(8) 0.0018(8) -0.0060(8)
C12 0.0394(13) 0.0284(11) 0.0145(9) 0.0032(8) 0.0002(9) -0.0068(10)
C13 0.0375(12) 0.0205(10) 0.0156(9) 0.0023(7) -0.0052(8) -0.0045(8)
C14 0.0542(16) 0.0256(11) 0.0217(11) 0.0037(9) -0.0066(10) 0.0047(11)
C15 0.0292(11) 0.0398(13) 0.0171(9) -0.0025(9) 0.0042(8) -0.0029(10)
C16 0.0265(13) 0.0646(19) 0.0336(13) -0.0089(13) 0.0034(10) -0.0075(12)
C17 0.0332(13) 0.0370(13) 0.0278(12) -0.0038(10) 0.0029(10) 0.0054(10)
C18 0.0522(17) 0.0584(18) 0.0197(11) 0.0014(11) 0.0118(11) 0.0042(14)
C21 0.0373(13) 0.0264(12) 0.0289(12) 0.0006(9) 0.0003(10) -0.0074(9)
C22 0.0324(13) 0.0371(14) 0.0296(12) -0.0019(10) 0.0002(10) -0.0138(10)
C23 0.0249(11) 0.0389(13) 0.0181(10) -0.0028(9) -0.0003(8) -0.0064(9)
C24 0.0224(11) 0.0542(17) 0.0356(13) 0.0028(12) -0.0060(10) -0.0016(11)
C25 0.0528(18) 0.0253(13) 0.0621(19) 0.0083(13) -0.0018(15) -0.0090(12)
C26 0.074(3) 0.0317(18) 0.163(5) 0.023(2) -0.008(3) -0.0256(18)
C27 0.064(2) 0.0467(18) 0.0534(19) 0.0269(15) 0.0091(16) 0.0076(15)
C28 0.066(2) 0.0300(15) 0.063(2) -0.0143(14) -0.0072(17) 0.0053(14)
C31 0.0249(10) 0.0225(10) 0.0157(9) 0.0013(7) -0.0012(7) -0.0027(8)
C32 0.0316(12) 0.0243(11) 0.0201(10) -0.0034(8) 0.0013(8) -0.0005(9)
C33 0.0277(11) 0.0216(10) 0.0185(9) 0.0008(8) 0.0030(8) 0.0018(8)
C34 0.0304(12) 0.0271(11) 0.0286(11) -0.0033(9) -0.0005(9) 0.0064(9)
C35 0.0279(11) 0.0319(12) 0.0212(10) -0.0016(9) -0.0059(8) 0.0014(9)
C36 0.0489(17) 0.0552(18) 0.0394(15) -0.0203(14) -0.0221(13) 0.0089(14)
C37 0.0346(13) 0.0433(14) 0.0228(11) 0.0084(10) 0.0000(9) 0.0095(11)
C38 0.0241(11) 0.0414(14) 0.0387(14) 0.0069(11) -0.0020(10) -0.0029(10)

_geom_special_details            
; 
 All esds (except the esd in the dihedral angle between two l.s. planes) 
 are estimated using the full covariance matrix.  The cell esds are taken 
 into account individually in the estimation of esds in distances, angles 
 and torsion angles; correlations between esds in cell parameters are only 
 used when they are defined by crystal symmetry.  An approximate (isotropic) 
 treatment of cell esds is used for estimating esds involving l.s. planes. 
;

loop_
_geom_bond_atom_site_label_1
_geom_bond_atom_site_label_2
_geom_bond_distance
_geom_bond_site_symmetry_2
_geom_bond_publ_flag
Mg N21 2.092(2) . ?
Mg N11 2.1012(19) . ?
Mg N31 2.1073(19) . ?
Mg I 2.6696(9) . ?
N11 C11 1.347(3) . ?
N11 N12 1.384(3) . ?
N12 C13 1.352(3) . ?
N12 B 1.544(3) . ?
N21 C21 1.355(3) . ?
N21 N22 1.379(3) . ?
N22 C23 1.350(3) . ?
N22 B 1.542(3) . ?
N31 C31 1.348(3) . ?
N31 N32 1.385(2) . ?
N32 C33 1.350(3) . ?
N32 B 1.545(3) . ?
C11 C12 1.390(3) . ?
C11 C15 1.514(3) . ?
C12 C13 1.375(3) . ?
C13 C14 1.503(3) . ?
C15 C16 1.524(3) . ?
C15 C18 1.530(3) . ?
C15 C17 1.539(4) . ?
C21 C22 1.390(4) . ?
C21 C25 1.513(4) . ?
C22 C23 1.379(4) . ?
C23 C24 1.497(4) . ?
C25 C28 1.537(5) . ?
C25 C27 1.537(5) . ?
C25 C26 1.539(5) . ?
C31 C32 1.394(3) . ?
C31 C35 1.520(3) . ?
C32 C33 1.383(3) . ?
C33 C34 1.502(3) . ?
C35 C38 1.530(4) . ?
C35 C37 1.533(4) . ?
C35 C36 1.542(4) . ?

loop_
_geom_angle_atom_site_label_1
_geom_angle_atom_site_label_2
_geom_angle_atom_site_label_3
_geom_angle
_geom_angle_site_symmetry_1
_geom_angle_site_symmetry_3
_geom_angle_publ_flag
N21 Mg N11 91.43(8) . . ?
N21 Mg N31 95.57(8) . . ?
N11 Mg N31 95.81(8) . . ?
N21 Mg I 122.80(6) . . ?
N11 Mg I 123.87(6) . . ?
N31 Mg I 119.93(6) . . ?
C11 N11 N12 106.28(17) . . ?
C11 N11 Mg 144.57(16) . . ?
N12 N11 Mg 109.15(12) . . ?
C13 N12 N11 109.74(18) . . ?
C13 N12 B 128.32(19) . . ?
N11 N12 B 121.38(16) . . ?
C21 N21 N22 106.13(19) . . ?
C21 N21 Mg 144.95(17) . . ?
N22 N21 Mg 108.85(13) . . ?
C23 N22 N21 110.06(19) . . ?
C23 N22 B 127.47(19) . . ?
N21 N22 B 122.44(17) . . ?
C31 N31 N32 106.13(17) . . ?
C31 N31 Mg 145.24(15) . . ?
N32 N31 Mg 108.50(12) . . ?
C33 N32 N31 110.21(17) . . ?
C33 N32 B 127.49(18) . . ?
N31 N32 B 122.29(17) . . ?
N22 B N12 109.60(17) . . ?
N22 B N32 110.35(17) . . ?
N12 B N32 110.27(18) . . ?
N11 C11 C12 109.6(2) . . ?
N11 C11 C15 121.9(2) . . ?
C12 C11 C15 128.4(2) . . ?
C13 C12 C11 106.70(19) . . ?
N12 C13 C12 107.7(2) . . ?
N12 C13 C14 123.0(2) . . ?
C12 C13 C14 129.3(2) . . ?
C11 C15 C16 110.2(2) . . ?
C11 C15 C18 109.7(2) . . ?
C16 C15 C18 108.6(2) . . ?
C11 C15 C17 110.1(2) . . ?
C16 C15 C17 109.8(2) . . ?
C18 C15 C17 108.4(2) . . ?
N21 C21 C22 109.6(2) . . ?
N21 C21 C25 122.0(2) . . ?
C22 C21 C25 128.4(2) . . ?
C23 C22 C21 106.5(2) . . ?
N22 C23 C22 107.7(2) . . ?
N22 C23 C24 123.2(2) . . ?
C22 C23 C24 129.1(2) . . ?
C21 C25 C28 110.6(3) . . ?
C21 C25 C27 109.8(3) . . ?
C28 C25 C27 110.0(3) . . ?
C21 C25 C26 108.5(3) . . ?
C28 C25 C26 108.8(3) . . ?
C27 C25 C26 109.3(3) . . ?
N31 C31 C32 109.70(19) . . ?
N31 C31 C35 122.96(19) . . ?
C32 C31 C35 127.3(2) . . ?
C33 C32 C31 106.53(19) . . ?
N32 C33 C32 107.43(19) . . ?
N32 C33 C34 123.6(2) . . ?
C32 C33 C34 129.0(2) . . ?
C31 C35 C38 110.90(19) . . ?
C31 C35 C37 109.7(2) . . ?
C38 C35 C37 110.2(2) . . ?
C31 C35 C36 109.4(2) . . ?
C38 C35 C36 108.8(2) . . ?
C37 C35 C36 107.8(2) . . ?

_refine_diff_density_max         1.770
_refine_diff_density_min         -0.547
_refine_diff_density_rms         0.094

_shelx_res_file                  
; 
  
    tpmgis10.res created by SHELXL-2014/7 
  
  
TITL Tp(tBu,Me)MgI in P2(1)/n 
CELL 0.71073  10.46930  16.98660  16.16240  90.0000  91.3590  90.0000 
ZERR    4.00   0.00290   0.00480   0.00450   0.0000   0.0041   0.0000 
LATT  1 
SYMM 0.5-X, 0.5+Y, 0.5-Z 
SFAC C H B N MG I 
UNIT 96 160 4 24 4 4 
SIZE 0.21 0.14 0.03 
TEMP -143.100 
  
L.S. 12 
BOND 
FMAP 2 
PLAN 20 
  
ACTA 
WPDB -1 
  
REM EXTI    0.000000 
WGHT    0.049500    1.718100 
FVAR       0.11636 
MG    5    0.233320    0.222770    0.779426    11.00000    0.02286    0.02187 = 
         0.01495    0.00056    0.00065    0.00181 
I     6    0.433109    0.130469    0.816149    11.00000    0.03481    0.03703 = 
         0.02670    0.00131   -0.00037    0.01412 
N11   4    0.202598    0.276871    0.663751    11.00000    0.02552    0.02690 = 
         0.01462    0.00075    0.00058    0.00027 
N12   4    0.098122    0.326517    0.667884    11.00000    0.02536    0.02349 = 
         0.01565    0.00206   -0.00099    0.00063 
N21   4    0.044518    0.182483    0.780389    11.00000    0.02815    0.02109 = 
         0.02343    0.00088    0.00121   -0.00179 
N22   4   -0.036315    0.244636    0.762546    11.00000    0.02241    0.02542 = 
         0.01758    0.00030   -0.00134   -0.00003 
N31   4    0.200280    0.324564    0.850301    11.00000    0.02225    0.02036 = 
         0.01639    0.00174   -0.00117    0.00039 
N32   4    0.089735    0.360381    0.820380    11.00000    0.02221    0.01999 = 
         0.01683    0.00033   -0.00038    0.00180 
B     3    0.013307    0.328261    0.744715    11.00000    0.02339    0.02262 = 
         0.01485   -0.00020   -0.00183    0.00175 
AFIX  13 
H     2   -0.061345    0.363645    0.733167    11.00000   -1.20000 
AFIX   0 
C11   1    0.244532    0.282104    0.585768    11.00000    0.02905    0.02721 = 
         0.01484   -0.00185    0.00180   -0.00597 
C12   1    0.168392    0.334712    0.540863    11.00000    0.03937    0.02839 = 
         0.01447    0.00321    0.00016   -0.00680 
AFIX  43 
H12A  2    0.177686    0.349295    0.484581    11.00000   -1.20000 
AFIX   0 
C13   1    0.077057    0.361534    0.593698    11.00000    0.03748    0.02053 = 
         0.01562    0.00227   -0.00516   -0.00450 
C14   1   -0.031708    0.417550    0.577011    11.00000    0.05424    0.02558 = 
         0.02171    0.00373   -0.00657    0.00469 
AFIX 137 
H14A  2   -0.035953    0.430480    0.517917    11.00000   -1.50000 
H14B  2   -0.018007    0.465807    0.609246    11.00000   -1.50000 
H14C  2   -0.112064    0.392878    0.592991    11.00000   -1.50000 
AFIX   0 
C15   1    0.355393    0.233244    0.556134    11.00000    0.02923    0.03981 = 
         0.01711   -0.00248    0.00417   -0.00285 
C16   1    0.477288    0.254859    0.604336    11.00000    0.02651    0.06458 = 
         0.03363   -0.00894    0.00336   -0.00746 
AFIX 137 
H16A  2    0.547108    0.220543    0.587200    11.00000   -1.50000 
H16B  2    0.463737    0.248104    0.663702    11.00000   -1.50000 
H16C  2    0.499395    0.309828    0.593098    11.00000   -1.50000 
AFIX   0 
C17   1    0.326705    0.145070    0.567141    11.00000    0.03317    0.03696 = 
         0.02783   -0.00380    0.00285    0.00541 
AFIX 137 
H17A  2    0.396386    0.113905    0.544386    11.00000   -1.50000 
H17B  2    0.246448    0.131933    0.537894    11.00000   -1.50000 
H17C  2    0.319012    0.133214    0.626154    11.00000   -1.50000 
AFIX   0 
C18   1    0.375993    0.249051    0.464187    11.00000    0.05216    0.05843 = 
         0.01975    0.00143    0.01184    0.00417 
AFIX 137 
H18A  2    0.447454    0.217056    0.445177    11.00000   -1.50000 
H18B  2    0.395393    0.304929    0.456132    11.00000   -1.50000 
H18C  2    0.298323    0.235289    0.432374    11.00000   -1.50000 
AFIX   0 
C21   1   -0.031202    0.118451    0.788728    11.00000    0.03733    0.02642 = 
         0.02888    0.00061    0.00027   -0.00737 
C22   1   -0.158456    0.140156    0.777392    11.00000    0.03243    0.03706 = 
         0.02956   -0.00186    0.00023   -0.01376 
AFIX  43 
H22A  2   -0.230895    0.106687    0.780413    11.00000   -1.20000 
AFIX   0 
C23   1   -0.158877    0.219797    0.760904    11.00000    0.02487    0.03888 = 
         0.01813   -0.00282   -0.00030   -0.00644 
C24   1   -0.270124    0.273805    0.746169    11.00000    0.02237    0.05424 = 
         0.03556    0.00278   -0.00598   -0.00156 
AFIX 137 
H24A  2   -0.349867    0.244753    0.753753    11.00000   -1.50000 
H24B  2   -0.268137    0.294376    0.689565    11.00000   -1.50000 
H24C  2   -0.265183    0.317634    0.785543    11.00000   -1.50000 
AFIX   0 
C25   1    0.023120    0.037851    0.808173    11.00000    0.05283    0.02535 = 
         0.06209    0.00831   -0.00182   -0.00905 
C26   1   -0.087585   -0.021696    0.808887    11.00000    0.07407    0.03174 = 
         0.16325    0.02285   -0.00810   -0.02560 
AFIX 137 
H26A  2   -0.053242   -0.074920    0.816682    11.00000   -1.50000 
H26B  2   -0.135523   -0.019022    0.756142    11.00000   -1.50000 
H26C  2   -0.144505   -0.009074    0.854294    11.00000   -1.50000 
AFIX   0 
C27   1    0.090398    0.038904    0.893757    11.00000    0.06446    0.04670 = 
         0.05339    0.02695    0.00906    0.00760 
AFIX 137 
H27A  2    0.121131   -0.014122    0.907442    11.00000   -1.50000 
H27B  2    0.030022    0.056163    0.935477    11.00000   -1.50000 
H27C  2    0.162929    0.075343    0.892906    11.00000   -1.50000 
AFIX   0 
C28   1    0.117787    0.012818    0.741879    11.00000    0.06572    0.03003 = 
         0.06325   -0.01427   -0.00721    0.00527 
AFIX 137 
H28A  2    0.148238   -0.040667    0.753655    11.00000   -1.50000 
H28B  2    0.190497    0.049164    0.742402    11.00000   -1.50000 
H28C  2    0.074997    0.013992    0.687303    11.00000   -1.50000 
AFIX   0 
C31   1    0.239784    0.367355    0.916333    11.00000    0.02489    0.02251 = 
         0.01575    0.00129   -0.00117   -0.00267 
C32   1    0.155100    0.429336    0.928768    11.00000    0.03160    0.02427 = 
         0.02009   -0.00339    0.00132   -0.00054 
AFIX  43 
H32A  2    0.160784    0.468107    0.971056    11.00000   -1.20000 
AFIX   0 
C33   1    0.061198    0.423311    0.867468    11.00000    0.02771    0.02156 = 
         0.01851    0.00077    0.00301    0.00181 
C34   1   -0.055085    0.473672    0.852997    11.00000    0.03037    0.02706 = 
         0.02859   -0.00333   -0.00050    0.00636 
AFIX 137 
H34A  2   -0.054402    0.517123    0.892893    11.00000   -1.50000 
H34B  2   -0.132093    0.441793    0.860002    11.00000   -1.50000 
H34C  2   -0.054644    0.494967    0.796651    11.00000   -1.50000 
AFIX   0 
C35   1    0.357791    0.346683    0.968420    11.00000    0.02792    0.03194 = 
         0.02118   -0.00162   -0.00595    0.00145 
C36   1    0.377601    0.409172    1.036762    11.00000    0.04892    0.05517 = 
         0.03943   -0.02026   -0.02206    0.00893 
AFIX 137 
H36A  2    0.456407    0.397645    1.068393    11.00000   -1.50000 
H36B  2    0.304942    0.408176    1.073877    11.00000   -1.50000 
H36C  2    0.384039    0.461399    1.011440    11.00000   -1.50000 
AFIX   0 
C37   1    0.338456    0.266920    1.010640    11.00000    0.03458    0.04333 = 
         0.02280    0.00845   -0.00004    0.00946 
AFIX 137 
H37A  2    0.410320    0.256559    1.049057    11.00000   -1.50000 
H37B  2    0.333927    0.225345    0.968633    11.00000   -1.50000 
H37C  2    0.258757    0.267852    1.041227    11.00000   -1.50000 
AFIX   0 
C38   1    0.476716    0.344316    0.915263    11.00000    0.02415    0.04141 = 
         0.03869    0.00691   -0.00196   -0.00294 
AFIX 137 
H38A  2    0.550636    0.327991    0.949426    11.00000   -1.50000 
H38B  2    0.492334    0.396773    0.892378    11.00000   -1.50000 
H38C  2    0.463357    0.306668    0.869935    11.00000   -1.50000 
  
AFIX   0 
HKLF 4 
  
REM  Tp(tBu,Me)MgI in P2(1)/n 
REM R1 =  0.0387 for    7017 Fo > 4sig(Fo)  and  0.0550 for all    8857 data 
REM    310 parameters refined using      0 restraints 
  
END 
  
WGHT      0.0496      1.5763 
  
REM Highest difference peak  1.770,  deepest hole -0.547,  1-sigma level  0.094 
Q1    1   0.5085  0.1534  0.8179  11.00000  0.05    1.77 
Q2    1   0.3893  0.0920  0.8067  11.00000  0.05    1.15 
Q3    1   0.3393  0.1189  0.8236  11.00000  0.05    0.74 
Q4    1   0.3979  0.1742  0.8099  11.00000  0.05    0.73 
Q5    1   0.1533  0.3031  0.6629  11.00000  0.05    0.50 
Q6    1  -0.0979  0.1259  0.7953  11.00000  0.05    0.49 
Q7    1   0.3630  0.3022  0.9812  11.00000  0.05    0.46 
Q8    1   0.2390  0.4195  0.9213  11.00000  0.05    0.46 
Q9    1   0.3033  0.2616  0.5790  11.00000  0.05    0.45 
Q10   1   0.4035  0.2474  0.5790  11.00000  0.05    0.44 
Q11   1   0.1957  0.3996  0.9299  11.00000  0.05    0.43 
Q12   1   0.2299  0.3104  0.5577  11.00000  0.05    0.42 
Q13   1   0.0051  0.4512  0.8630  11.00000  0.05    0.42 
Q14   1   0.3104  0.3609  0.9370  11.00000  0.05    0.41 
Q15   1   0.0885  0.3966  0.8368  11.00000  0.05    0.41 
Q16   1   0.1490  0.3403  0.8364  11.00000  0.05    0.41 
Q17   1   0.3475  0.1928  0.5690  11.00000  0.05    0.41 
Q18   1   0.1176  0.4376  0.8923  11.00000  0.05    0.40 
Q19   1  -0.0029  0.0157  0.7989  11.00000  0.05    0.40 
Q20   1   0.0026  0.0957  0.8138  11.00000  0.05    0.40 
;
_shelx_res_checksum              55005
####################################################################### 
# 
# This file contains crystal structure data downloaded from the 
# Cambridge Structural Database (CSD) hosted by the Cambridge 
# Crystallographic Data Centre (CCDC).
# 
# Full information about CCDC data access policies and citation 
# guidelines are available at http://www.ccdc.cam.ac.uk/access/V1 
# 
# Audit and citation data items may have been added by the CCDC. 
# Please retain this information to preserve the provenance of 
# this file and to allow appropriate attribution of the data. 
# 
#######################################################################

data_tpmgbrs10
_database_code_depnum_ccdc_archive 'CCDC 1424773'
_audit_update_record             
;
2015-09-15 deposited with the CCDC.
2015-10-22 downloaded from the CCDC.
;

_audit_creation_method           SHELXL-2014/7
_shelx_SHELXL_version_number     2014/7
_chemical_name_systematic        ?
_chemical_name_common            ?
_chemical_melting_point          ?
_chemical_formula_moiety         ?
_chemical_formula_sum            'C27 H43 B Br Mg N6'
_chemical_formula_weight         566.70

loop_
_atom_type_symbol
_atom_type_description
_atom_type_scat_dispersion_real
_atom_type_scat_dispersion_imag
_atom_type_scat_source
C C 0.0033 0.0016 'International Tables Vol C Tables 4.2.6.8 and 6.1.1.4'
H H 0.0000 0.0000 'International Tables Vol C Tables 4.2.6.8 and 6.1.1.4'
B B 0.0013 0.0007 'International Tables Vol C Tables 4.2.6.8 and 6.1.1.4'
N N 0.0061 0.0033 'International Tables Vol C Tables 4.2.6.8 and 6.1.1.4'
Mg Mg 0.0486 0.0363 'International Tables Vol C Tables 4.2.6.8 and 6.1.1.4'
Br Br -0.2901 2.4595 'International Tables Vol C Tables 4.2.6.8 and 6.1.1.4'

_space_group_crystal_system      monoclinic
_space_group_IT_number           4
_space_group_name_H-M_alt        'P 21'
_space_group_name_Hall           'P 2yb'

_shelx_space_group_comment       
; 
The symmetry employed for this shelxl refinement is uniquely defined 
by the following loop, which should always be used as a source of 
symmetry information in preference to the above space-group names. 
They are only intended as comments. 
;

loop_
_space_group_symop_operation_xyz
'x, y, z'
'-x, y+1/2, -z'

_cell_length_a                   9.724(4)
_cell_length_b                   18.118(7)
_cell_length_c                   17.751(6)
_cell_angle_alpha                90
_cell_angle_beta                 90.132(6)
_cell_angle_gamma                90
_cell_volume                     3127(2)
_cell_formula_units_Z            4
_cell_measurement_temperature    130(2)
_cell_measurement_reflns_used    9920
_cell_measurement_theta_min      2.38
_cell_measurement_theta_max      30.47

_exptl_crystal_description       plate
_exptl_crystal_colour            colorless
_exptl_crystal_density_meas      ?
_exptl_crystal_density_method    ?
_exptl_crystal_density_diffrn    1.204
_exptl_crystal_F_000             1196
_exptl_transmission_factor_min   ?
_exptl_transmission_factor_max   ?
_exptl_crystal_size_max          0.360
_exptl_crystal_size_mid          0.200
_exptl_crystal_size_min          0.040
_exptl_absorpt_coefficient_mu    1.359
_shelx_estimated_absorpt_T_min   0.640
_shelx_estimated_absorpt_T_max   0.948
_exptl_absorpt_correction_type   empirical
_exptl_absorpt_correction_T_min  0.5753
_exptl_absorpt_correction_T_max  0.7461
_exptl_absorpt_process_details   sadabs
_exptl_absorpt_special_details   ?
_diffrn_ambient_temperature      130(2)
_diffrn_radiation_wavelength     0.71073
_diffrn_radiation_type           MoK\a
_diffrn_source                   ?
_diffrn_measurement_device_type  'Bruker APEX-II CCD'
_diffrn_measurement_method       '\f and \w scans'
_diffrn_detector_area_resol_mean ?
_diffrn_reflns_number            50225
_diffrn_reflns_av_unetI/netI     0.0870
_diffrn_reflns_av_R_equivalents  0.0714
_diffrn_reflns_limit_h_min       -13
_diffrn_reflns_limit_h_max       13
_diffrn_reflns_limit_k_min       -25
_diffrn_reflns_limit_k_max       25
_diffrn_reflns_limit_l_min       -25
_diffrn_reflns_limit_l_max       25
_diffrn_reflns_theta_min         1.124
_diffrn_reflns_theta_max         30.679
_diffrn_reflns_theta_full        25.242
_diffrn_measured_fraction_theta_max 0.954
_diffrn_measured_fraction_theta_full 1.000
_diffrn_reflns_Laue_measured_fraction_max 0.954
_diffrn_reflns_Laue_measured_fraction_full 1.000
_diffrn_reflns_point_group_measured_fraction_max 0.946
_diffrn_reflns_point_group_measured_fraction_full 0.999
_reflns_number_total             19088
_reflns_number_gt                14749
_reflns_threshold_expression     'I > 2\s(I)'
_reflns_Friedel_coverage         0.928
_reflns_Friedel_fraction_max     0.937
_reflns_Friedel_fraction_full    0.997

_reflns_special_details          
; 
 Reflections were merged by SHELXL according to the crystal 
 class for the calculation of statistics and refinement. 
  
 _reflns_Friedel_fraction is defined as the number of unique 
 Friedel pairs measured divided by the number that would be 
 possible theoretically, ignoring centric projections and 
 systematic absences. 
;

_computing_data_collection       'Bruker APEX2'
_computing_cell_refinement       'Bruker SAINT'
_computing_data_reduction        'Bruker SAINT'
_computing_structure_solution    'SHELXS-97 (Sheldrick 2008)'
_computing_structure_refinement  'SHELXL-2014/7 (Sheldrick, 2014)'
_computing_molecular_graphics    'Bruker SHELXTL'
_computing_publication_material  'Bruker SHELXTL'
_refine_special_details          
; 
 Refined as a 2-component twin. 
;
_refine_ls_structure_factor_coef Fsqd
_refine_ls_matrix_type           full
_refine_ls_weighting_scheme      calc
_refine_ls_weighting_details     
'w=1/[\s^2^(Fo^2^)+(0.0868P)^2^+2.6730P] where P=(Fo^2^+2Fc^2^)/3'
_atom_sites_solution_primary     ?
_atom_sites_solution_secondary   ?
_atom_sites_solution_hydrogens   geom
_refine_ls_hydrogen_treatment    constr
_refine_ls_extinction_method     none
_refine_ls_extinction_coef       .
_refine_ls_abs_structure_details 
; 
 Flack x determined using 5309 quotients [(I+)-(I-)]/[(I+)+(I-)] 
 (Parsons, Flack and Wagner, Acta Cryst. B69 (2013) 249-259). 
;
_refine_ls_abs_structure_Flack   0.009(5)
_chemical_absolute_configuration ?
_refine_ls_number_reflns         19088
_refine_ls_number_parameters     644
_refine_ls_number_restraints     7
_refine_ls_R_factor_all          0.0880
_refine_ls_R_factor_gt           0.0653
_refine_ls_wR_factor_ref         0.1845
_refine_ls_wR_factor_gt          0.1710
_refine_ls_goodness_of_fit_ref   1.076
_refine_ls_restrained_S_all      1.076
_refine_ls_shift/su_max          0.000
_refine_ls_shift/su_mean         0.000


# start Validation Reply Form
_vrf_PLAT870_tpmgbrs10           
;
PROBLEM: ALERTS Related to Twinning Effects Suppressed ..          ! Info 
RESPONSE: The possibility of space group P2(1)2(1)2 was considered. However, the solution obtained was not as satisfactory as that refined in the P2(1). 
;
# end validation Reply Form


loop_
_atom_site_label
_atom_site_type_symbol
_atom_site_fract_x
_atom_site_fract_y
_atom_site_fract_z
_atom_site_U_iso_or_equiv
_atom_site_adp_type
_atom_site_occupancy
_atom_site_site_symmetry_order
_atom_site_calc_flag
_atom_site_refinement_flags_posn
_atom_site_refinement_flags_adp
_atom_site_refinement_flags_occupancy
_atom_site_disorder_assembly
_atom_site_disorder_group
Mg1 Mg -0.0359(2) 0.41320(13) 0.45348(12) 0.0211(4) Uani 1 1 d . . . . .
Mg2 Mg -0.0362(2) -0.03333(13) 0.04638(12) 0.0206(4) Uani 1 1 d . . . . .
Br1 Br 0.03957(7) 0.31740(7) 0.36757(4) 0.03476(17) Uani 1 1 d . . . . .
Br2 Br 0.03943(7) 0.06242(7) 0.13244(4) 0.03467(17) Uani 1 1 d . . . . .
B1 B -0.1286(7) 0.5285(4) 0.5610(4) 0.0211(13) Uani 1 1 d . . . . .
H1 H -0.1596 0.5675 0.5971 0.025 Uiso 1 1 calc R U . . .
B2 B -0.1282(7) -0.1484(4) -0.0608(4) 0.0206(12) Uani 1 1 d . . . . .
H2 H -0.1593 -0.1873 -0.0969 0.025 Uiso 1 1 calc R U . . .
N11 N -0.1583(5) 0.3885(3) 0.5478(3) 0.0230(10) Uani 1 1 d . . . . .
N12 N -0.1877(5) 0.4526(3) 0.5859(3) 0.0222(10) Uani 1 1 d . . . . .
N21 N 0.1022(5) 0.4804(3) 0.5118(3) 0.0193(9) Uani 1 1 d . . . . .
N22 N 0.0312(5) 0.5247(3) 0.5615(3) 0.0210(10) Uani 1 1 d . . . . .
N31 N -0.1544(5) 0.5030(3) 0.4193(3) 0.0250(11) Uani 1 1 d . . . . .
N32 N -0.1779(5) 0.5489(3) 0.4801(3) 0.0214(10) Uani 1 1 d . . . . .
N41 N -0.1542(5) -0.1230(3) 0.0807(3) 0.0250(11) Uani 1 1 d . . . . .
N42 N -0.1780(5) -0.1690(3) 0.0201(3) 0.0215(10) Uani 1 1 d . . . . .
N51 N 0.1022(5) -0.1001(3) -0.0116(3) 0.0204(9) Uani 1 1 d . . . . .
N52 N 0.0312(5) -0.1448(3) -0.0613(3) 0.0200(10) Uani 1 1 d . . . . .
N61 N -0.1583(5) -0.0087(3) -0.0479(3) 0.0231(10) Uani 1 1 d . . . . .
N62 N -0.1874(5) -0.0732(3) -0.0857(3) 0.0219(10) Uani 1 1 d . . . . .
C11 C -0.2223(6) 0.3338(4) 0.5848(4) 0.0278(13) Uani 1 1 d . . . . .
C12 C -0.2914(7) 0.3635(4) 0.6477(4) 0.0289(13) Uani 1 1 d . . . . .
H12A H -0.3432 0.3370 0.6840 0.035 Uiso 1 1 calc R U . . .
C13 C -0.2688(6) 0.4387(4) 0.6459(4) 0.0243(12) Uani 1 1 d . . . . .
C14 C -0.3203(8) 0.4965(4) 0.6986(4) 0.0337(15) Uani 1 1 d . . . . .
H14A H -0.3900 0.4751 0.7319 0.051 Uiso 1 1 calc R U . . .
H14B H -0.3610 0.5371 0.6697 0.051 Uiso 1 1 calc R U . . .
H14C H -0.2436 0.5154 0.7290 0.051 Uiso 1 1 calc R U . . .
C15 C -0.2145(8) 0.2538(4) 0.5601(5) 0.0369(16) Uani 1 1 d . . . . .
C16 C -0.3010(13) 0.2066(5) 0.6146(8) 0.071(4) Uani 1 1 d . . . . .
H16A H -0.2992 0.1550 0.5981 0.107 Uiso 1 1 calc R U . . .
H16B H -0.3961 0.2245 0.6146 0.107 Uiso 1 1 calc R U . . .
H16C H -0.2626 0.2103 0.6655 0.107 Uiso 1 1 calc R U . . .
C17 C -0.2780(8) 0.2473(5) 0.4803(5) 0.0419(19) Uani 1 1 d . . . . .
H17A H -0.2694 0.1963 0.4625 0.063 Uiso 1 1 calc R U . . .
H17B H -0.2293 0.2804 0.4458 0.063 Uiso 1 1 calc R U . . .
H17C H -0.3754 0.2611 0.4821 0.063 Uiso 1 1 calc R U . . .
C18 C -0.0652(9) 0.2273(5) 0.5598(6) 0.046(2) Uani 1 1 d . . . . .
H18A H -0.0618 0.1758 0.5432 0.069 Uiso 1 1 calc R U . . .
H18B H -0.0268 0.2312 0.6108 0.069 Uiso 1 1 calc R U . . .
H18C H -0.0112 0.2580 0.5253 0.069 Uiso 1 1 calc R U . . .
C21 C 0.2383(6) 0.4923(3) 0.5247(4) 0.0221(11) Uani 1 1 d . . . . .
C22 C 0.2522(6) 0.5438(4) 0.5829(4) 0.0231(12) Uani 1 1 d . . . . .
H22A H 0.3359 0.5621 0.6034 0.028 Uiso 1 1 calc R U . . .
C23 C 0.1199(6) 0.5632(4) 0.6048(3) 0.0207(10) Uani 1 1 d . . . . .
C24 C 0.0755(7) 0.6153(4) 0.6656(4) 0.0313(14) Uani 1 1 d . . . . .
H24A H 0.1559 0.6309 0.6949 0.047 Uiso 1 1 calc R U . . .
H24B H 0.0098 0.5904 0.6988 0.047 Uiso 1 1 calc R U . . .
H24C H 0.0317 0.6586 0.6428 0.047 Uiso 1 1 calc R U . . .
C25 C 0.3485(6) 0.4545(4) 0.4789(4) 0.0262(13) Uani 1 1 d . . . . .
C26 C 0.4902(7) 0.4866(6) 0.5004(5) 0.044(2) Uani 1 1 d . . . . .
H26A H 0.5610 0.4652 0.4678 0.066 Uiso 1 1 calc R U . . .
H26B H 0.5108 0.4747 0.5530 0.066 Uiso 1 1 calc R U . . .
H26C H 0.4888 0.5403 0.4938 0.066 Uiso 1 1 calc R U . . .
C27 C 0.3271(11) 0.4672(7) 0.3947(5) 0.0573(18) Uani 1 1 d . . . . .
H27A H 0.3942 0.4381 0.3663 0.086 Uiso 1 1 calc R U . . .
H27B H 0.3395 0.5197 0.3833 0.086 Uiso 1 1 calc R U . . .
H27C H 0.2338 0.4520 0.3805 0.086 Uiso 1 1 calc R U . . .
C28 C 0.3494(9) 0.3720(4) 0.4967(5) 0.0389(17) Uani 1 1 d . . . . .
H28A H 0.4262 0.3484 0.4704 0.058 Uiso 1 1 calc R U . . .
H28B H 0.2626 0.3498 0.4799 0.058 Uiso 1 1 calc R U . . .
H28C H 0.3599 0.3648 0.5511 0.058 Uiso 1 1 calc R U . . .
C31 C -0.2089(7) 0.5366(4) 0.3590(4) 0.0298(14) Uani 1 1 d . . . . .
C32 C -0.2690(7) 0.6039(4) 0.3804(4) 0.0319(14) Uani 1 1 d . . . . .
H32A H -0.3143 0.6385 0.3487 0.038 Uiso 1 1 calc R U . . .
C33 C -0.2482(7) 0.6095(4) 0.4576(4) 0.0257(12) Uani 1 1 d . . . . .
C34 C -0.2935(7) 0.6694(4) 0.5103(5) 0.0341(15) Uani 1 1 d . . . . .
H34A H -0.3421 0.7077 0.4818 0.051 Uiso 1 1 calc R U . . .
H34B H -0.2128 0.6910 0.5351 0.051 Uiso 1 1 calc R U . . .
H34C H -0.3551 0.6487 0.5484 0.051 Uiso 1 1 calc R U . . .
C35 C -0.2045(9) 0.5029(6) 0.2805(4) 0.046(2) Uani 1 1 d . . . . .
C36 C -0.0566(10) 0.4969(7) 0.2540(5) 0.054(2) Uani 1 1 d . . . . .
H36A H -0.0551 0.4834 0.2006 0.081 Uiso 1 1 calc R U . . .
H36B H -0.0088 0.4590 0.2835 0.081 Uiso 1 1 calc R U . . .
H36C H -0.0104 0.5445 0.2610 0.081 Uiso 1 1 calc R U . . .
C37 C -0.2826(11) 0.5521(7) 0.2249(5) 0.0573(18) Uani 1 1 d . . . . .
H37A H -0.3806 0.5523 0.2378 0.086 Uiso 1 1 calc R U . . .
H37B H -0.2709 0.5329 0.1737 0.086 Uiso 1 1 calc R U . . .
H37C H -0.2464 0.6025 0.2276 0.086 Uiso 1 1 calc R U . . .
C38 C -0.2713(8) 0.4273(7) 0.2814(5) 0.060(3) Uani 1 1 d . . . . .
H38A H -0.3629 0.4310 0.3040 0.090 Uiso 1 1 calc R U . . .
H38B H -0.2146 0.3933 0.3111 0.090 Uiso 1 1 calc R U . . .
H38C H -0.2796 0.4088 0.2297 0.090 Uiso 1 1 calc R U . . .
C41 C -0.2086(6) -0.1568(4) 0.1415(4) 0.0298(14) Uani 1 1 d . . . . .
C42 C -0.2689(8) -0.2243(4) 0.1197(4) 0.0325(14) Uani 1 1 d . . . . .
H42A H -0.3142 -0.2589 0.1513 0.039 Uiso 1 1 calc R U . . .
C43 C -0.2481(7) -0.2296(4) 0.0424(4) 0.0260(12) Uani 1 1 d . . . . .
C44 C -0.2934(8) -0.2898(4) -0.0103(5) 0.0339(15) Uani 1 1 d . . . . .
H44A H -0.3418 -0.3281 0.0182 0.051 Uiso 1 1 calc R U . . .
H44B H -0.2128 -0.3113 -0.0350 0.051 Uiso 1 1 calc R U . . .
H44C H -0.3553 -0.2691 -0.0486 0.051 Uiso 1 1 calc R U . . .
C45 C -0.2049(9) -0.1226(6) 0.2199(4) 0.048(2) Uani 1 1 d . . . . .
C46 C -0.0559(10) -0.1171(7) 0.2465(5) 0.054(2) Uani 1 1 d . . . . .
H46A H -0.0538 -0.1039 0.3001 0.081 Uiso 1 1 calc R U . . .
H46B H -0.0080 -0.0792 0.2173 0.081 Uiso 1 1 calc R U . . .
H46C H -0.0102 -0.1648 0.2393 0.081 Uiso 1 1 calc R U . . .
C47 C -0.2846(11) -0.1718(7) 0.2751(5) 0.0573(18) Uani 1 1 d . . . . .
H47A H -0.3813 -0.1743 0.2596 0.086 Uiso 1 1 calc R U . . .
H47B H -0.2784 -0.1509 0.3259 0.086 Uiso 1 1 calc R U . . .
H47C H -0.2450 -0.2215 0.2750 0.086 Uiso 1 1 calc R U . . .
C48 C -0.2711(9) -0.0469(7) 0.2187(6) 0.062(3) Uani 1 1 d . . . . .
H48A H -0.3647 -0.0509 0.1984 0.093 Uiso 1 1 calc R U . . .
H48B H -0.2169 -0.0138 0.1868 0.093 Uiso 1 1 calc R U . . .
H48C H -0.2747 -0.0271 0.2700 0.093 Uiso 1 1 calc R U . . .
C51 C 0.2382(6) -0.1127(3) -0.0251(4) 0.0216(11) Uani 1 1 d . . . . .
C52 C 0.2529(6) -0.1638(4) -0.0829(4) 0.0238(12) Uani 1 1 d . . . . .
H52A H 0.3367 -0.1819 -0.1033 0.029 Uiso 1 1 calc R U . . .
C53 C 0.1195(6) -0.1833(4) -0.1051(3) 0.0210(10) Uani 1 1 d . . . . .
C54 C 0.0756(7) -0.2356(4) -0.1655(4) 0.0321(15) Uani 1 1 d . . . . .
H54A H 0.1568 -0.2535 -0.1926 0.048 Uiso 1 1 calc R U . . .
H54B H 0.0141 -0.2102 -0.2008 0.048 Uiso 1 1 calc R U . . .
H54C H 0.0272 -0.2775 -0.1428 0.048 Uiso 1 1 calc R U . . .
C55 C 0.3487(6) -0.0747(4) 0.0212(4) 0.0273(13) Uani 1 1 d . . . . .
C56 C 0.4903(7) -0.1067(6) -0.0006(5) 0.044(2) Uani 1 1 d . . . . .
H56A H 0.5620 -0.0839 0.0304 0.066 Uiso 1 1 calc R U . . .
H56B H 0.5085 -0.0964 -0.0539 0.066 Uiso 1 1 calc R U . . .
H56C H 0.4903 -0.1602 0.0077 0.066 Uiso 1 1 calc R U . . .
C57 C 0.3269(11) -0.0873(7) 0.1053(5) 0.0573(18) Uani 1 1 d . . . . .
H57A H 0.3951 -0.0589 0.1339 0.086 Uiso 1 1 calc R U . . .
H57B H 0.3374 -0.1399 0.1167 0.086 Uiso 1 1 calc R U . . .
H57C H 0.2342 -0.0712 0.1193 0.086 Uiso 1 1 calc R U . . .
C58 C 0.3492(8) 0.0080(5) 0.0032(5) 0.0392(17) Uani 1 1 d . . . . .
H58A H 0.4250 0.0319 0.0303 0.059 Uiso 1 1 calc R U . . .
H58B H 0.2617 0.0299 0.0189 0.059 Uiso 1 1 calc R U . . .
H58C H 0.3613 0.0150 -0.0511 0.059 Uiso 1 1 calc R U . . .
C61 C -0.2214(7) 0.0460(4) -0.0850(4) 0.0281(13) Uani 1 1 d . . . . .
C62 C -0.2912(7) 0.0168(4) -0.1479(4) 0.0296(14) Uani 1 1 d . . . . .
H62A H -0.3435 0.0434 -0.1841 0.036 Uiso 1 1 calc R U . . .
C63 C -0.2682(6) -0.0587(4) -0.1460(3) 0.0240(12) Uani 1 1 d . . . . .
C64 C -0.3202(8) -0.1168(4) -0.1990(4) 0.0341(15) Uani 1 1 d . . . . .
H64A H -0.3907 -0.0955 -0.2320 0.051 Uiso 1 1 calc R U . . .
H64B H -0.3601 -0.1575 -0.1700 0.051 Uiso 1 1 calc R U . . .
H64C H -0.2439 -0.1354 -0.2296 0.051 Uiso 1 1 calc R U . . .
C65 C -0.2149(8) 0.1260(4) -0.0600(5) 0.0369(17) Uani 1 1 d . . . . .
C66 C -0.3003(13) 0.1736(5) -0.1145(8) 0.069(3) Uani 1 1 d . . . . .
H66A H -0.2998 0.2250 -0.0972 0.104 Uiso 1 1 calc R U . . .
H66B H -0.3951 0.1553 -0.1159 0.104 Uiso 1 1 calc R U . . .
H66C H -0.2604 0.1709 -0.1650 0.104 Uiso 1 1 calc R U . . .
C67 C -0.2775(8) 0.1333(5) 0.0192(5) 0.0416(19) Uani 1 1 d . . . . .
H67A H -0.2684 0.1844 0.0366 0.062 Uiso 1 1 calc R U . . .
H67B H -0.2290 0.1004 0.0541 0.062 Uiso 1 1 calc R U . . .
H67C H -0.3751 0.1198 0.0174 0.062 Uiso 1 1 calc R U . . .
C68 C -0.0646(9) 0.1527(5) -0.0592(6) 0.047(2) Uani 1 1 d . . . . .
H68A H -0.0614 0.2046 -0.0436 0.070 Uiso 1 1 calc R U . . .
H68B H -0.0256 0.1479 -0.1098 0.070 Uiso 1 1 calc R U . . .
H68C H -0.0112 0.1227 -0.0238 0.070 Uiso 1 1 calc R U . . .
C71 C 0.3402(9) 0.2128(6) 0.2818(6) 0.066(2) Uani 1 1 d D . . . .
H71A H 0.2554 0.2273 0.3038 0.079 Uiso 1 1 calc R U . . .
C72 C 0.3407(9) 0.1669(6) 0.2188(6) 0.065(2) Uani 1 1 d D . . . .
H72A H 0.2559 0.1517 0.1971 0.078 Uiso 1 1 calc R U . . .
C73 C 0.4639(8) 0.1427(6) 0.1872(6) 0.074(2) Uani 1 1 d D . . . .
H73A H 0.4637 0.1115 0.1442 0.089 Uiso 1 1 calc R U . . .
C74 C 0.5876(9) 0.1653(6) 0.2198(6) 0.066(2) Uani 1 1 d D . . . .
H74A H 0.6723 0.1471 0.2008 0.079 Uiso 1 1 calc R U . . .
C75 C 0.5874(9) 0.2147(6) 0.2800(6) 0.065(2) Uani 1 1 d D . . . .
H75A H 0.6722 0.2329 0.2992 0.078 Uiso 1 1 calc R U . . .
C76 C 0.4640(8) 0.2375(6) 0.3124(6) 0.074(2) Uani 1 1 d D . . . .
H76A H 0.4644 0.2695 0.3549 0.089 Uiso 1 1 calc R U . . .

loop_
_atom_site_aniso_label
_atom_site_aniso_U_11
_atom_site_aniso_U_22
_atom_site_aniso_U_33
_atom_site_aniso_U_23
_atom_site_aniso_U_13
_atom_site_aniso_U_12
Mg1 0.0157(9) 0.0235(10) 0.0241(10) -0.0070(8) 0.0013(7) -0.0010(7)
Mg2 0.0153(9) 0.0223(10) 0.0240(10) -0.0077(8) -0.0006(7) 0.0004(7)
Br1 0.0361(3) 0.0325(3) 0.0357(4) -0.0154(3) 0.0067(3) -0.0005(3)
Br2 0.0366(3) 0.0320(3) 0.0353(4) -0.0158(3) -0.0060(3) -0.0001(3)
B1 0.020(3) 0.022(3) 0.021(3) -0.005(3) -0.001(2) -0.001(2)
B2 0.018(3) 0.021(3) 0.023(3) -0.004(3) 0.003(2) -0.003(2)
N11 0.015(2) 0.024(2) 0.030(3) -0.005(2) 0.0026(19) -0.0007(18)
N12 0.018(2) 0.027(3) 0.022(2) -0.006(2) 0.0036(18) -0.0013(19)
N21 0.014(2) 0.022(2) 0.022(2) -0.0046(18) 0.0015(17) -0.0004(17)
N22 0.016(2) 0.023(3) 0.024(3) -0.006(2) -0.0021(18) 0.0007(18)
N31 0.018(2) 0.033(3) 0.024(3) -0.005(2) -0.0019(19) 0.000(2)
N32 0.015(2) 0.024(3) 0.026(2) -0.0021(19) -0.0004(17) -0.0020(18)
N41 0.020(2) 0.033(3) 0.022(2) -0.004(2) 0.0027(19) -0.001(2)
N42 0.016(2) 0.025(3) 0.023(2) -0.0004(19) -0.0010(17) 0.0016(18)
N51 0.016(2) 0.023(2) 0.022(2) -0.0049(19) 0.0005(17) -0.0002(17)
N52 0.015(2) 0.022(3) 0.023(3) -0.004(2) 0.0015(18) 0.0007(18)
N61 0.017(2) 0.023(2) 0.029(3) -0.005(2) -0.0010(19) 0.0008(19)
N62 0.019(2) 0.025(2) 0.022(2) -0.003(2) -0.0023(18) 0.0021(19)
C11 0.022(3) 0.031(3) 0.030(3) 0.000(3) -0.001(2) -0.001(2)
C12 0.027(3) 0.033(3) 0.027(3) 0.000(3) 0.007(2) -0.008(3)
C13 0.019(3) 0.032(3) 0.021(3) -0.004(2) 0.005(2) -0.002(2)
C14 0.033(3) 0.039(4) 0.030(3) -0.012(3) 0.008(3) -0.004(3)
C15 0.032(4) 0.025(3) 0.054(5) -0.001(3) 0.009(3) -0.005(3)
C16 0.086(8) 0.028(4) 0.101(9) 0.007(5) 0.045(7) -0.012(5)
C17 0.032(4) 0.035(4) 0.059(5) -0.019(4) -0.001(3) 0.000(3)
C18 0.037(4) 0.036(4) 0.066(6) 0.004(4) 0.000(4) 0.009(3)
C21 0.016(2) 0.024(3) 0.026(3) 0.001(2) -0.001(2) -0.003(2)
C22 0.017(2) 0.028(3) 0.024(3) 0.000(2) -0.004(2) -0.003(2)
C23 0.021(2) 0.019(2) 0.022(3) 0.000(2) 0.0000(19) -0.005(2)
C24 0.028(3) 0.034(3) 0.032(3) -0.014(3) -0.003(3) -0.004(3)
C25 0.012(2) 0.033(3) 0.034(3) -0.006(3) -0.001(2) 0.000(2)
C26 0.015(3) 0.066(6) 0.051(5) -0.028(4) 0.003(3) -0.004(3)
C27 0.064(4) 0.077(5) 0.031(3) -0.002(3) 0.000(3) 0.025(4)
C28 0.040(4) 0.034(4) 0.043(4) -0.002(3) -0.001(3) 0.016(3)
C31 0.021(3) 0.043(4) 0.026(3) -0.001(3) 0.002(2) 0.009(3)
C32 0.027(3) 0.037(4) 0.032(3) 0.007(3) -0.003(3) 0.004(3)
C33 0.022(3) 0.024(3) 0.031(3) 0.000(2) -0.002(2) -0.002(2)
C34 0.029(3) 0.026(3) 0.047(4) -0.005(3) -0.008(3) 0.004(3)
C35 0.041(4) 0.079(6) 0.019(3) -0.009(4) -0.007(3) 0.024(4)
C36 0.051(5) 0.073(7) 0.039(5) 0.006(5) 0.014(4) 0.014(5)
C37 0.064(4) 0.077(5) 0.031(3) -0.002(3) 0.000(3) 0.025(4)
C38 0.028(4) 0.105(9) 0.047(5) -0.048(6) -0.005(3) 0.011(4)
C41 0.017(3) 0.047(4) 0.025(3) 0.001(3) 0.001(2) -0.008(3)
C42 0.030(3) 0.037(4) 0.030(3) 0.006(3) 0.003(3) -0.003(3)
C43 0.023(3) 0.025(3) 0.030(3) -0.001(2) 0.006(2) 0.003(2)
C44 0.031(3) 0.023(3) 0.048(4) -0.006(3) 0.009(3) -0.002(3)
C45 0.043(4) 0.081(7) 0.022(3) -0.009(4) 0.008(3) -0.025(4)
C46 0.050(5) 0.072(7) 0.040(5) 0.003(5) -0.015(4) -0.014(5)
C47 0.064(4) 0.079(5) 0.029(3) -0.005(3) 0.002(3) -0.025(4)
C48 0.031(4) 0.109(9) 0.046(5) -0.045(6) 0.007(3) -0.011(5)
C51 0.015(2) 0.024(3) 0.026(3) 0.002(2) 0.001(2) 0.004(2)
C52 0.015(2) 0.029(3) 0.027(3) 0.000(2) 0.007(2) 0.004(2)
C53 0.021(2) 0.018(2) 0.023(3) 0.000(2) 0.001(2) 0.003(2)
C54 0.029(3) 0.036(4) 0.032(4) -0.019(3) 0.002(3) 0.001(3)
C55 0.013(2) 0.033(3) 0.036(3) -0.006(3) 0.005(2) 0.001(2)
C56 0.014(3) 0.068(6) 0.051(5) -0.028(4) -0.001(3) 0.006(3)
C57 0.064(4) 0.079(5) 0.029(3) -0.005(3) 0.002(3) -0.025(4)
C58 0.036(4) 0.037(4) 0.045(4) 0.000(3) 0.002(3) -0.017(3)
C61 0.023(3) 0.031(3) 0.030(3) 0.002(3) 0.001(2) 0.001(2)
C62 0.026(3) 0.035(3) 0.028(3) 0.004(3) -0.004(2) 0.004(3)
C63 0.021(3) 0.032(3) 0.019(3) -0.003(2) -0.003(2) 0.004(2)
C64 0.036(4) 0.039(4) 0.028(3) -0.010(3) -0.006(3) 0.004(3)
C65 0.035(4) 0.022(3) 0.054(5) 0.001(3) -0.009(3) 0.004(3)
C66 0.089(8) 0.032(4) 0.087(8) 0.006(5) -0.040(7) 0.016(5)
C67 0.030(4) 0.036(4) 0.058(5) -0.022(4) 0.002(3) 0.001(3)
C68 0.038(4) 0.038(4) 0.065(6) 0.002(4) 0.003(4) -0.010(3)
C71 0.045(3) 0.071(5) 0.081(5) 0.028(4) 0.023(3) 0.013(3)
C72 0.043(3) 0.074(5) 0.078(5) 0.027(4) -0.019(3) -0.014(3)
C73 0.119(7) 0.060(4) 0.044(3) 0.010(3) -0.002(4) 0.000(5)
C74 0.045(3) 0.071(5) 0.081(5) 0.028(4) 0.023(3) 0.013(3)
C75 0.043(3) 0.074(5) 0.078(5) 0.027(4) -0.019(3) -0.014(3)
C76 0.119(7) 0.060(4) 0.044(3) 0.010(3) -0.002(4) 0.000(5)

_geom_special_details            
; 
 All esds (except the esd in the dihedral angle between two l.s. planes) 
 are estimated using the full covariance matrix.  The cell esds are taken 
 into account individually in the estimation of esds in distances, angles 
 and torsion angles; correlations between esds in cell parameters are only 
 used when they are defined by crystal symmetry.  An approximate (isotropic) 
 treatment of cell esds is used for estimating esds involving l.s. planes. 
;

loop_
_geom_bond_atom_site_label_1
_geom_bond_atom_site_label_2
_geom_bond_distance
_geom_bond_site_symmetry_2
_geom_bond_publ_flag
Mg1 N31 2.083(6) . ?
Mg1 N21 2.086(5) . ?
Mg1 N11 2.105(6) . ?
Mg1 Br1 2.425(2) . ?
Mg2 N41 2.081(6) . ?
Mg2 N51 2.083(5) . ?
Mg2 N61 2.098(6) . ?
Mg2 Br2 2.425(2) . ?
B1 N12 1.555(9) . ?
B1 N22 1.556(8) . ?
B1 N32 1.558(9) . ?
B2 N62 1.543(9) . ?
B2 N52 1.551(8) . ?
B2 N42 1.561(9) . ?
N11 C11 1.343(9) . ?
N11 N12 1.375(7) . ?
N12 C13 1.350(8) . ?
N21 C21 1.359(7) . ?
N21 N22 1.379(7) . ?
N22 C23 1.349(7) . ?
N31 C31 1.339(9) . ?
N31 N32 1.382(7) . ?
N32 C33 1.353(8) . ?
N41 C41 1.349(9) . ?
N41 N42 1.379(7) . ?
N42 C43 1.353(8) . ?
N51 C51 1.364(7) . ?
N51 N52 1.381(7) . ?
N52 C53 1.353(8) . ?
N61 C61 1.338(9) . ?
N61 N62 1.377(7) . ?
N62 C63 1.352(7) . ?
C11 C12 1.410(10) . ?
C11 C15 1.515(10) . ?
C12 C13 1.382(10) . ?
C13 C14 1.492(9) . ?
C15 C18 1.530(11) . ?
C15 C16 1.541(12) . ?
C15 C17 1.549(13) . ?
C21 C22 1.399(9) . ?
C21 C25 1.510(9) . ?
C22 C23 1.390(8) . ?
C23 C24 1.498(9) . ?
C25 C27 1.526(11) . ?
C25 C28 1.527(11) . ?
C25 C26 1.543(9) . ?
C31 C32 1.405(10) . ?
C31 C35 1.522(10) . ?
C32 C33 1.389(10) . ?
C33 C34 1.499(10) . ?
C35 C38 1.515(16) . ?
C35 C36 1.518(13) . ?
C35 C37 1.531(12) . ?
C41 C42 1.409(11) . ?
C41 C45 1.525(11) . ?
C42 C43 1.392(10) . ?
C43 C44 1.502(10) . ?
C45 C48 1.515(17) . ?
C45 C46 1.526(13) . ?
C45 C47 1.536(13) . ?
C51 C52 1.390(9) . ?
C51 C55 1.516(9) . ?
C52 C53 1.401(8) . ?
C53 C54 1.493(9) . ?
C55 C57 1.525(11) . ?
C55 C58 1.531(11) . ?
C55 C56 1.545(9) . ?
C61 C62 1.409(10) . ?
C61 C65 1.517(10) . ?
C62 C63 1.385(10) . ?
C63 C64 1.499(9) . ?
C65 C66 1.538(12) . ?
C65 C67 1.539(13) . ?
C65 C68 1.540(11) . ?
C71 C72 1.3941(15) . ?
C71 C76 1.3943(15) . ?
C72 C73 1.3941(15) . ?
C73 C74 1.3943(15) . ?
C74 C75 1.3941(15) . ?
C75 C76 1.3944(15) . ?

loop_
_geom_angle_atom_site_label_1
_geom_angle_atom_site_label_2
_geom_angle_atom_site_label_3
_geom_angle
_geom_angle_site_symmetry_1
_geom_angle_site_symmetry_3
_geom_angle_publ_flag
N31 Mg1 N21 92.5(2) . . ?
N31 Mg1 N11 94.9(2) . . ?
N21 Mg1 N11 95.4(2) . . ?
N31 Mg1 Br1 122.93(18) . . ?
N21 Mg1 Br1 122.29(16) . . ?
N11 Mg1 Br1 121.38(18) . . ?
N41 Mg2 N51 92.8(2) . . ?
N41 Mg2 N61 95.1(2) . . ?
N51 Mg2 N61 95.4(2) . . ?
N41 Mg2 Br2 122.76(18) . . ?
N51 Mg2 Br2 122.07(16) . . ?
N61 Mg2 Br2 121.39(17) . . ?
N12 B1 N22 109.2(5) . . ?
N12 B1 N32 111.0(5) . . ?
N22 B1 N32 108.7(5) . . ?
N62 B2 N52 109.5(5) . . ?
N62 B2 N42 111.0(5) . . ?
N52 B2 N42 109.1(5) . . ?
C11 N11 N12 106.6(5) . . ?
C11 N11 Mg1 144.1(5) . . ?
N12 N11 Mg1 109.3(4) . . ?
C13 N12 N11 110.6(5) . . ?
C13 N12 B1 127.3(5) . . ?
N11 N12 B1 122.0(5) . . ?
C21 N21 N22 106.8(5) . . ?
C21 N21 Mg1 143.2(4) . . ?
N22 N21 Mg1 109.5(3) . . ?
C23 N22 N21 110.2(5) . . ?
C23 N22 B1 128.2(5) . . ?
N21 N22 B1 121.6(5) . . ?
C31 N31 N32 106.5(5) . . ?
C31 N31 Mg1 143.7(5) . . ?
N32 N31 Mg1 109.5(4) . . ?
C33 N32 N31 110.0(5) . . ?
C33 N32 B1 128.1(5) . . ?
N31 N32 B1 121.8(5) . . ?
C41 N41 N42 106.6(5) . . ?
C41 N41 Mg2 143.6(5) . . ?
N42 N41 Mg2 109.5(4) . . ?
C43 N42 N41 110.2(5) . . ?
C43 N42 B2 128.4(5) . . ?
N41 N42 B2 121.4(5) . . ?
C51 N51 N52 105.9(5) . . ?
C51 N51 Mg2 144.3(4) . . ?
N52 N51 Mg2 109.5(3) . . ?
C53 N52 N51 110.6(5) . . ?
C53 N52 B2 128.0(5) . . ?
N51 N52 B2 121.3(5) . . ?
C61 N61 N62 107.2(5) . . ?
C61 N61 Mg2 143.9(5) . . ?
N62 N61 Mg2 108.9(4) . . ?
C63 N62 N61 109.8(5) . . ?
C63 N62 B2 128.0(5) . . ?
N61 N62 B2 122.2(5) . . ?
N11 C11 C12 109.1(6) . . ?
N11 C11 C15 122.7(6) . . ?
C12 C11 C15 128.1(6) . . ?
C13 C12 C11 106.4(6) . . ?
N12 C13 C12 107.2(6) . . ?
N12 C13 C14 124.1(6) . . ?
C12 C13 C14 128.7(6) . . ?
C11 C15 C18 110.5(6) . . ?
C11 C15 C16 108.8(7) . . ?
C18 C15 C16 110.3(8) . . ?
C11 C15 C17 108.5(6) . . ?
C18 C15 C17 110.4(7) . . ?
C16 C15 C17 108.3(8) . . ?
N21 C21 C22 108.8(5) . . ?
N21 C21 C25 121.9(5) . . ?
C22 C21 C25 129.2(5) . . ?
C23 C22 C21 106.7(5) . . ?
N22 C23 C22 107.5(5) . . ?
N22 C23 C24 123.4(5) . . ?
C22 C23 C24 129.0(5) . . ?
C21 C25 C27 111.3(6) . . ?
C21 C25 C28 109.7(6) . . ?
C27 C25 C28 110.5(7) . . ?
C21 C25 C26 109.3(5) . . ?
C27 C25 C26 107.7(7) . . ?
C28 C25 C26 108.3(6) . . ?
N31 C31 C32 110.0(6) . . ?
N31 C31 C35 122.4(7) . . ?
C32 C31 C35 127.5(7) . . ?
C33 C32 C31 105.7(6) . . ?
N32 C33 C32 107.7(6) . . ?
N32 C33 C34 123.6(6) . . ?
C32 C33 C34 128.7(6) . . ?
C38 C35 C36 110.2(8) . . ?
C38 C35 C31 109.9(8) . . ?
C36 C35 C31 109.9(7) . . ?
C38 C35 C37 108.7(8) . . ?
C36 C35 C37 108.1(8) . . ?
C31 C35 C37 110.0(7) . . ?
N41 C41 C42 109.7(6) . . ?
N41 C41 C45 122.5(7) . . ?
C42 C41 C45 127.7(7) . . ?
C43 C42 C41 105.6(6) . . ?
N42 C43 C42 107.8(6) . . ?
N42 C43 C44 123.7(6) . . ?
C42 C43 C44 128.5(7) . . ?
C48 C45 C41 110.2(8) . . ?
C48 C45 C46 110.4(8) . . ?
C41 C45 C46 109.2(7) . . ?
C48 C45 C47 108.6(8) . . ?
C41 C45 C47 109.6(7) . . ?
C46 C45 C47 108.7(8) . . ?
N51 C51 C52 110.1(5) . . ?
N51 C51 C55 121.0(5) . . ?
C52 C51 C55 128.9(5) . . ?
C51 C52 C53 106.1(5) . . ?
N52 C53 C52 107.3(5) . . ?
N52 C53 C54 124.1(5) . . ?
C52 C53 C54 128.7(6) . . ?
C51 C55 C57 111.2(6) . . ?
C51 C55 C58 109.5(6) . . ?
C57 C55 C58 110.6(7) . . ?
C51 C55 C56 108.9(6) . . ?
C57 C55 C56 108.4(7) . . ?
C58 C55 C56 108.2(7) . . ?
N61 C61 C62 109.3(6) . . ?
N61 C61 C65 123.1(6) . . ?
C62 C61 C65 127.6(6) . . ?
C63 C62 C61 105.9(6) . . ?
N62 C63 C62 107.7(6) . . ?
N62 C63 C64 123.6(6) . . ?
C62 C63 C64 128.6(6) . . ?
C61 C65 C66 109.3(7) . . ?
C61 C65 C67 109.4(6) . . ?
C66 C65 C67 108.2(8) . . ?
C61 C65 C68 110.0(7) . . ?
C66 C65 C68 109.9(8) . . ?
C67 C65 C68 110.0(7) . . ?
C72 C71 C76 120.0(9) . . ?
C73 C72 C71 121.0(9) . . ?
C72 C73 C74 118.8(9) . . ?
C75 C74 C73 120.3(9) . . ?
C74 C75 C76 120.6(9) . . ?
C71 C76 C75 119.1(9) . . ?

_refine_diff_density_max         1.425
_refine_diff_density_min         -0.879
_refine_diff_density_rms         0.099

_shelx_res_file                  
; 
  
    tpmgbrs10.res created by SHELXL-2014/7 
  
  
TITL Tp(tBu,Me)MgBr in P2(1) 
CELL 0.71073   9.72360  18.11840  17.75090  90.0000  90.1325  90.0000 
ZERR    4.00   0.00350   0.00660   0.00640   0.0000   0.0056   0.0000 
LATT -1 
SYMM -X, 0.5+Y, -Z 
SFAC C H B N MG BR 
UNIT 108 172 4 24 4 4 
SIZE 0.36 0.20 0.04 
TEMP -143.180 
  
L.S. 12 
BOND 
FMAP 2 
PLAN 20 
  
ACTA 
WPDB -1 
  
TWIN -1 0 0 0 0 1 0 1 0 
  
DFIX 1.395 0.001 C71 C72 C72 C73 C73 C74 C74 C75 C75 C76 C76 C71 
  
EADP C74 C71 
EADP C75 C72 
EADP C73 C76 
  
EADP C27 C37 
EADP C57 C47 
  
REM EXTI    0.000000 
  
WGHT    0.086800    2.673000 
BASF   0.05463 
FVAR       0.13070 
MG1   5   -0.035922    0.413198    0.453480    11.00000    0.01567    0.02350 = 
         0.02407   -0.00703    0.00134   -0.00101 
MG2   5   -0.036242   -0.033327    0.046385    11.00000    0.01534    0.02228 = 
         0.02403   -0.00774   -0.00062    0.00038 
BR1   6    0.039569    0.317403    0.367567    11.00000    0.03613    0.03250 = 
         0.03567   -0.01538    0.00674   -0.00051 
BR2   6    0.039431    0.062419    0.132440    11.00000    0.03663    0.03200 = 
         0.03534   -0.01584   -0.00597   -0.00007 
B1    3   -0.128645    0.528530    0.561027    11.00000    0.01962    0.02238 = 
         0.02127   -0.00493   -0.00129   -0.00053 
AFIX  13 
H1    2   -0.159633    0.567509    0.597079    11.00000   -1.20000 
AFIX   0 
B2    3   -0.128204   -0.148371   -0.060766    11.00000    0.01761    0.02125 = 
         0.02284   -0.00359    0.00253   -0.00259 
AFIX  13 
H2    2   -0.159294   -0.187334   -0.096889    11.00000   -1.20000 
AFIX   0 
N11   4   -0.158317    0.388507    0.547810    11.00000    0.01527    0.02399 = 
         0.02970   -0.00471    0.00258   -0.00069 
N12   4   -0.187664    0.452640    0.585930    11.00000    0.01798    0.02695 = 
         0.02161   -0.00590    0.00361   -0.00125 
N21   4    0.102237    0.480405    0.511794    11.00000    0.01440    0.02179 = 
         0.02158   -0.00461    0.00145   -0.00043 
N22   4    0.031177    0.524705    0.561469    11.00000    0.01643    0.02268 = 
         0.02399   -0.00553   -0.00212    0.00072 
N31   4   -0.154379    0.503020    0.419262    11.00000    0.01834    0.03285 = 
         0.02395   -0.00464   -0.00190   -0.00034 
N32   4   -0.177901    0.548881    0.480064    11.00000    0.01479    0.02386 = 
         0.02564   -0.00209   -0.00037   -0.00199 
N41   4   -0.154223   -0.123044    0.080686    11.00000    0.01982    0.03329 = 
         0.02203   -0.00385    0.00266   -0.00100 
N42   4   -0.178025   -0.168952    0.020061    11.00000    0.01586    0.02547 = 
         0.02313   -0.00038   -0.00104    0.00155 
N51   4    0.102205   -0.100078   -0.011585    11.00000    0.01561    0.02332 = 
         0.02221   -0.00487    0.00050   -0.00021 
N52   4    0.031201   -0.144755   -0.061251    11.00000    0.01542    0.02164 = 
         0.02301   -0.00407    0.00149    0.00072 
N61   4   -0.158281   -0.008704   -0.047917    11.00000    0.01678    0.02326 = 
         0.02919   -0.00485   -0.00105    0.00083 
N62   4   -0.187365   -0.073228   -0.085738    11.00000    0.01867    0.02522 = 
         0.02191   -0.00325   -0.00227    0.00207 
C11   1   -0.222344    0.333811    0.584784    11.00000    0.02228    0.03074 = 
         0.03046    0.00002   -0.00114   -0.00071 
C12   1   -0.291410    0.363466    0.647652    11.00000    0.02730    0.03250 = 
         0.02701    0.00009    0.00677   -0.00755 
AFIX  43 
H12A  2   -0.343197    0.336951    0.684016    11.00000   -1.20000 
AFIX   0 
C13   1   -0.268824    0.438737    0.645875    11.00000    0.01939    0.03231 = 
         0.02120   -0.00434    0.00484   -0.00248 
C14   1   -0.320289    0.496546    0.698611    11.00000    0.03296    0.03878 = 
         0.02952   -0.01165    0.00831   -0.00409 
AFIX 137 
H14A  2   -0.390011    0.475126    0.731859    11.00000   -1.50000 
H14B  2   -0.361045    0.537113    0.669662    11.00000   -1.50000 
H14C  2   -0.243615    0.515372    0.728953    11.00000   -1.50000 
AFIX   0 
C15   1   -0.214522    0.253848    0.560122    11.00000    0.03214    0.02482 = 
         0.05371   -0.00092    0.00927   -0.00469 
C16   1   -0.300954    0.206623    0.614560    11.00000    0.08634    0.02768 = 
         0.10058    0.00704    0.04540   -0.01218 
AFIX 137 
H16A  2   -0.299191    0.154995    0.598130    11.00000   -1.50000 
H16B  2   -0.396067    0.224513    0.614649    11.00000   -1.50000 
H16C  2   -0.262555    0.210338    0.665512    11.00000   -1.50000 
AFIX   0 
C17   1   -0.277988    0.247297    0.480302    11.00000    0.03180    0.03473 = 
         0.05920   -0.01927   -0.00077   -0.00007 
AFIX 137 
H17A  2   -0.269431    0.196308    0.462498    11.00000   -1.50000 
H17B  2   -0.229303    0.280376    0.445770    11.00000   -1.50000 
H17C  2   -0.375391    0.261060    0.482128    11.00000   -1.50000 
AFIX   0 
C18   1   -0.065153    0.227294    0.559807    11.00000    0.03682    0.03602 = 
         0.06554    0.00427    0.00018    0.00868 
AFIX 137 
H18A  2   -0.061763    0.175752    0.543174    11.00000   -1.50000 
H18B  2   -0.026797    0.231170    0.610757    11.00000   -1.50000 
H18C  2   -0.011227    0.257951    0.525290    11.00000   -1.50000 
AFIX   0 
C21   1    0.238303    0.492256    0.524705    11.00000    0.01623    0.02401 = 
         0.02620    0.00055   -0.00056   -0.00281 
C22   1    0.252249    0.543850    0.582874    11.00000    0.01736    0.02781 = 
         0.02416   -0.00026   -0.00417   -0.00316 
AFIX  43 
H22A  2    0.335906    0.562134    0.603374    11.00000   -1.20000 
AFIX   0 
C23   1    0.119948    0.563153    0.604835    11.00000    0.02090    0.01906 = 
         0.02201   -0.00033   -0.00001   -0.00512 
C24   1    0.075511    0.615275    0.665566    11.00000    0.02831    0.03365 = 
         0.03182   -0.01404   -0.00339   -0.00377 
AFIX 137 
H24A  2    0.155921    0.630922    0.694870    11.00000   -1.50000 
H24B  2    0.009847    0.590430    0.698816    11.00000   -1.50000 
H24C  2    0.031686    0.658580    0.642753    11.00000   -1.50000 
AFIX   0 
C25   1    0.348491    0.454462    0.478939    11.00000    0.01169    0.03319 = 
         0.03366   -0.00644   -0.00082    0.00015 
C26   1    0.490204    0.486586    0.500360    11.00000    0.01488    0.06569 = 
         0.05103   -0.02763    0.00277   -0.00383 
AFIX 137 
H26A  2    0.560991    0.465152    0.467803    11.00000   -1.50000 
H26B  2    0.510844    0.474723    0.553050    11.00000   -1.50000 
H26C  2    0.488804    0.540290    0.493834    11.00000   -1.50000 
AFIX   0 
C27   1    0.327093    0.467189    0.394736    11.00000    0.06402    0.07725 = 
         0.03076   -0.00216   -0.00025    0.02510 
AFIX 137 
H27A  2    0.394197    0.438055    0.366317    11.00000   -1.50000 
H27B  2    0.339510    0.519675    0.383276    11.00000   -1.50000 
H27C  2    0.233831    0.452011    0.380544    11.00000   -1.50000 
AFIX   0 
C28   1    0.349379    0.371971    0.496657    11.00000    0.03954    0.03407 = 
         0.04309   -0.00190   -0.00056    0.01597 
AFIX 137 
H28A  2    0.426229    0.348351    0.470399    11.00000   -1.50000 
H28B  2    0.262617    0.349835    0.479853    11.00000   -1.50000 
H28C  2    0.359862    0.364798    0.551089    11.00000   -1.50000 
AFIX   0 
C31   1   -0.208868    0.536636    0.358993    11.00000    0.02067    0.04301 = 
         0.02585   -0.00089    0.00150    0.00882 
C32   1   -0.268961    0.603931    0.380402    11.00000    0.02661    0.03741 = 
         0.03154    0.00666   -0.00277    0.00439 
AFIX  43 
H32A  2   -0.314348    0.638456    0.348655    11.00000   -1.20000 
AFIX   0 
C33   1   -0.248217    0.609490    0.457630    11.00000    0.02210    0.02438 = 
         0.03068    0.00021   -0.00160   -0.00209 
C34   1   -0.293500    0.669424    0.510268    11.00000    0.02946    0.02600 = 
         0.04666   -0.00476   -0.00799    0.00422 
AFIX 137 
H34A  2   -0.342126    0.707740    0.481764    11.00000   -1.50000 
H34B  2   -0.212845    0.691039    0.535053    11.00000   -1.50000 
H34C  2   -0.355128    0.648667    0.548393    11.00000   -1.50000 
AFIX   0 
C35   1   -0.204471    0.502881    0.280527    11.00000    0.04082    0.07851 = 
         0.01904   -0.00908   -0.00697    0.02369 
C36   1   -0.056581    0.496939    0.254037    11.00000    0.05091    0.07274 = 
         0.03868    0.00646    0.01404    0.01352 
AFIX 137 
H36A  2   -0.055141    0.483438    0.200583    11.00000   -1.50000 
H36B  2   -0.008754    0.459010    0.283471    11.00000   -1.50000 
H36C  2   -0.010360    0.544532    0.260952    11.00000   -1.50000 
AFIX   0 
C37   1   -0.282628    0.552058    0.224904    11.00000    0.06402    0.07725 = 
         0.03076   -0.00216   -0.00025    0.02510 
AFIX 137 
H37A  2   -0.380570    0.552308    0.237800    11.00000   -1.50000 
H37B  2   -0.270918    0.532880    0.173698    11.00000   -1.50000 
H37C  2   -0.246436    0.602472    0.227603    11.00000   -1.50000 
AFIX   0 
C38   1   -0.271272    0.427322    0.281411    11.00000    0.02813    0.10494 = 
         0.04721   -0.04835   -0.00481    0.01129 
AFIX 137 
H38A  2   -0.362882    0.430971    0.304007    11.00000   -1.50000 
H38B  2   -0.214561    0.393289    0.311085    11.00000   -1.50000 
H38C  2   -0.279572    0.408842    0.229714    11.00000   -1.50000 
AFIX   0 
C41   1   -0.208624   -0.156765    0.141455    11.00000    0.01725    0.04683 = 
         0.02523    0.00102    0.00057   -0.00828 
C42   1   -0.268876   -0.224255    0.119742    11.00000    0.03037    0.03689 = 
         0.03027    0.00592    0.00261   -0.00314 
AFIX  43 
H42A  2   -0.314210   -0.258856    0.151311    11.00000   -1.20000 
AFIX   0 
C43   1   -0.248085   -0.229630    0.042369    11.00000    0.02305    0.02461 = 
         0.03026   -0.00057    0.00552    0.00345 
C44   1   -0.293405   -0.289779   -0.010324    11.00000    0.03086    0.02304 = 
         0.04776   -0.00598    0.00891   -0.00249 
AFIX 137 
H44A  2   -0.341765   -0.328112    0.018169    11.00000   -1.50000 
H44B  2   -0.212761   -0.311336   -0.034970    11.00000   -1.50000 
H44C  2   -0.355267   -0.269146   -0.048562    11.00000   -1.50000 
AFIX   0 
C45   1   -0.204904   -0.122562    0.219906    11.00000    0.04253    0.08099 = 
         0.02197   -0.00860    0.00782   -0.02532 
C46   1   -0.055896   -0.117135    0.246543    11.00000    0.05011    0.07157 = 
         0.03971    0.00299   -0.01465   -0.01372 
AFIX 137 
H46A  2   -0.053839   -0.103931    0.300072    11.00000   -1.50000 
H46B  2   -0.007983   -0.079175    0.217314    11.00000   -1.50000 
H46C  2   -0.010187   -0.164814    0.239346    11.00000   -1.50000 
AFIX   0 
C47   1   -0.284627   -0.171752    0.275116    11.00000    0.06437    0.07863 = 
         0.02901   -0.00541    0.00177   -0.02517 
AFIX 137 
H47A  2   -0.381309   -0.174290    0.259617    11.00000   -1.50000 
H47B  2   -0.278442   -0.150868    0.325939    11.00000   -1.50000 
H47C  2   -0.244995   -0.221483    0.275019    11.00000   -1.50000 
AFIX   0 
C48   1   -0.271134   -0.046903    0.218695    11.00000    0.03087    0.10852 = 
         0.04629   -0.04534    0.00743   -0.01069 
AFIX 137 
H48A  2   -0.364677   -0.050854    0.198424    11.00000   -1.50000 
H48B  2   -0.216870   -0.013757    0.186830    11.00000   -1.50000 
H48C  2   -0.274707   -0.027148    0.270048    11.00000   -1.50000 
AFIX   0 
C51   1    0.238210   -0.112706   -0.025055    11.00000    0.01450    0.02402 = 
         0.02641    0.00220    0.00137    0.00393 
C52   1    0.252945   -0.163810   -0.082895    11.00000    0.01528    0.02892 = 
         0.02727    0.00043    0.00749    0.00439 
AFIX  43 
H52A  2    0.336682   -0.181892   -0.103272    11.00000   -1.20000 
AFIX   0 
C53   1    0.119461   -0.183263   -0.105069    11.00000    0.02139    0.01829 = 
         0.02324    0.00045    0.00083    0.00305 
C54   1    0.075628   -0.235581   -0.165498    11.00000    0.02856    0.03571 = 
         0.03189   -0.01913    0.00185    0.00142 
AFIX 137 
H54A  2    0.156787   -0.253461   -0.192569    11.00000   -1.50000 
H54B  2    0.014094   -0.210152   -0.200763    11.00000   -1.50000 
H54C  2    0.027227   -0.277473   -0.142829    11.00000   -1.50000 
AFIX   0 
C55   1    0.348682   -0.074679    0.021208    11.00000    0.01252    0.03316 = 
         0.03615   -0.00551    0.00477    0.00090 
C56   1    0.490310   -0.106717   -0.000634    11.00000    0.01379    0.06794 = 
         0.05109   -0.02770   -0.00072    0.00579 
AFIX 137 
H56A  2    0.562013   -0.083852    0.030449    11.00000   -1.50000 
H56B  2    0.508459   -0.096437   -0.053894    11.00000   -1.50000 
H56C  2    0.490308   -0.160188    0.007685    11.00000   -1.50000 
AFIX   0 
C57   1    0.326901   -0.087319    0.105263    11.00000    0.06437    0.07863 = 
         0.02901   -0.00541    0.00177   -0.02517 
AFIX 137 
H57A  2    0.395076   -0.058948    0.133893    11.00000   -1.50000 
H57B  2    0.337406   -0.139946    0.116652    11.00000   -1.50000 
H57C  2    0.234221   -0.071187    0.119269    11.00000   -1.50000 
AFIX   0 
C58   1    0.349219    0.007985    0.003206    11.00000    0.03587    0.03673 = 
         0.04509   -0.00046    0.00212   -0.01699 
AFIX 137 
H58A  2    0.424965    0.031924    0.030309    11.00000   -1.50000 
H58B  2    0.261701    0.029888    0.018902    11.00000   -1.50000 
H58C  2    0.361336    0.015041   -0.051111    11.00000   -1.50000 
AFIX   0 
C61   1   -0.221377    0.045997   -0.084955    11.00000    0.02308    0.03108 = 
         0.03027    0.00195    0.00112    0.00125 
C62   1   -0.291247    0.016776   -0.147855    11.00000    0.02576    0.03479 = 
         0.02831    0.00416   -0.00419    0.00394 
AFIX  43 
H62A  2   -0.343482    0.043363   -0.184102    11.00000   -1.20000 
AFIX   0 
C63   1   -0.268199   -0.058652   -0.146035    11.00000    0.02135    0.03192 = 
         0.01857   -0.00283   -0.00284    0.00371 
C64   1   -0.320249   -0.116801   -0.199015    11.00000    0.03556    0.03899 = 
         0.02783   -0.01000   -0.00621    0.00378 
AFIX 137 
H64A  2   -0.390732   -0.095515   -0.232048    11.00000   -1.50000 
H64B  2   -0.360129   -0.157530   -0.170040    11.00000   -1.50000 
H64C  2   -0.243906   -0.135360   -0.229581    11.00000   -1.50000 
AFIX   0 
C65   1   -0.214925    0.126019   -0.059994    11.00000    0.03485    0.02174 = 
         0.05420    0.00096   -0.00904    0.00366 
C66   1   -0.300307    0.173630   -0.114466    11.00000    0.08893    0.03179 = 
         0.08680    0.00615   -0.04026    0.01565 
AFIX 137 
H66A  2   -0.299820    0.224991   -0.097157    11.00000   -1.50000 
H66B  2   -0.395120    0.155333   -0.115922    11.00000   -1.50000 
H66C  2   -0.260394    0.170907   -0.165034    11.00000   -1.50000 
AFIX   0 
C67   1   -0.277523    0.133326    0.019209    11.00000    0.03042    0.03647 = 
         0.05802   -0.02215    0.00210    0.00073 
AFIX 137 
H67A  2   -0.268361    0.184425    0.036610    11.00000   -1.50000 
H67B  2   -0.228995    0.100373    0.054056    11.00000   -1.50000 
H67C  2   -0.375073    0.119831    0.017395    11.00000   -1.50000 
AFIX   0 
C68   1   -0.064616    0.152713   -0.059218    11.00000    0.03772    0.03750 = 
         0.06475    0.00217    0.00260   -0.00955 
AFIX 137 
H68A  2   -0.061397    0.204555   -0.043570    11.00000   -1.50000 
H68B  2   -0.025589    0.147878   -0.109830    11.00000   -1.50000 
H68C  2   -0.011180    0.122696   -0.023760    11.00000   -1.50000 
AFIX   0 
C71   1    0.340207    0.212800    0.281771    11.00000    0.04480    0.07109 = 
         0.08109    0.02770    0.02314    0.01328 
AFIX  43 
H71A  2    0.255447    0.227275    0.303804    11.00000   -1.20000 
AFIX   0 
C72   1    0.340734    0.166853    0.218772    11.00000    0.04286    0.07394 = 
         0.07777    0.02728   -0.01858   -0.01372 
AFIX  43 
H72A  2    0.255897    0.151749    0.197056    11.00000   -1.20000 
AFIX   0 
C73   1    0.463937    0.142748    0.187176    11.00000    0.11904    0.05956 = 
         0.04406    0.00999   -0.00196   -0.00041 
AFIX  43 
H73A  2    0.463665    0.111483    0.144213    11.00000   -1.20000 
AFIX   0 
C74   1    0.587564    0.165350    0.219763    11.00000    0.04480    0.07109 = 
         0.08109    0.02770    0.02314    0.01328 
AFIX  43 
H74A  2    0.672257    0.147065    0.200803    11.00000   -1.20000 
AFIX   0 
C75   1    0.587423    0.214663    0.280047    11.00000    0.04286    0.07394 = 
         0.07777    0.02728   -0.01858   -0.01372 
AFIX  43 
H75A  2    0.672164    0.232871    0.299234    11.00000   -1.20000 
AFIX   0 
C76   1    0.464048    0.237510    0.312445    11.00000    0.11904    0.05956 = 
         0.04406    0.00999   -0.00196   -0.00041 
AFIX  43 
H76A  2    0.464372    0.269489    0.354857    11.00000   -1.20000 
  
AFIX   0 
HKLF 4 
  
REM  Tp(tBu,Me)MgBr in P2(1) 
REM R1 =  0.0653 for   14749 Fo > 4sig(Fo)  and  0.0880 for all   19088 data 
REM    644 parameters refined using      7 restraints 
  
END 
  
WGHT      0.0870      2.6642 
  
REM Highest difference peak  1.425,  deepest hole -0.879,  1-sigma level  0.099 
Q1    1   0.0362  0.1019  0.0985  11.00000  0.05    1.42 
Q2    1   0.0346  0.2775  0.3435  11.00000  0.05    1.31 
Q3    1   0.0384  0.2776  0.4009  11.00000  0.05    1.29 
Q4    1   0.0402  0.1012  0.1572  11.00000  0.05    1.25 
Q5    1   0.0339  0.0321  0.0995  11.00000  0.05    1.24 
Q6    1   0.0408  0.0268  0.1637  11.00000  0.05    1.22 
Q7    1   0.0444  0.3519  0.4000  11.00000  0.05    1.20 
Q8    1   0.0302  0.3549  0.3357  11.00000  0.05    1.17 
Q9    1   0.3248  0.1906  0.2495  11.00000  0.05    0.93 
Q10   1  -0.0303  0.3785  0.4823  11.00000  0.05    0.74 
Q11   1  -0.0359  0.0642  0.1419  11.00000  0.05    0.71 
Q12   1  -0.0373  0.0018  0.0166  11.00000  0.05    0.69 
Q13   1  -0.0329  0.3200  0.3706  11.00000  0.05    0.61 
Q14   1  -0.2219 -0.1963  0.2782  11.00000  0.05    0.56 
Q15   1   0.5443  0.2098  0.2872  11.00000  0.05    0.54 
Q16   1   0.1106  0.3192  0.3566  11.00000  0.05    0.53 
Q17   1  -0.2537  0.3967  0.6776  11.00000  0.05    0.51 
Q18   1   0.4131  0.2215  0.2916  11.00000  0.05    0.51 
Q19   1   0.3741  0.1419  0.1986  11.00000  0.05    0.51 
Q20   1   0.5443  0.1755  0.2084  11.00000  0.05    0.51 
;
_shelx_res_checksum              5260
